# Supplementary material for: 3,6-Dibromo­phenanthrene
Source: Acta Crystallogr Sect E Struct Rep Online. 2012 Oct 10;68(Pt 11):o3100. doi: 10.1107/S1600536812041621 (PMC3515201; doi:10.1107/S1600536812041621)
Supplement: Supplementary file 1 [file e-68-o3100-sup1.cif]

##############################################################################
#                                                                            #
# This CIF contains the data in a paper accepted for publication in          #
# Acta Crystallographica Section E. It conforms to the requirements of       #
# Notes for Authors for Acta Crystallographica Section E, and has been       #
# peer reviewed under the auspices of the IUCr Commission on Journals.       #
#                                                                            #
# Full details of the Crystallographic Information File format               #
# are given in the paper "The Crystallographic Information File (CIF):       #
# a New Standard Archive File for Crystallography" by S. R. Hall, F. H.      #
# Allen and I. D. Brown [Acta Cryst. (1991), A47, 655-685].                  #
#                                                                            #
# The current version of the core CIF dictionary is obtainable from          #
# ftp://ftp.iucr.org/pub/cif_core.dic.                                       #
#                                                                            #
# Software is freely available for graphical display of the structure(s)     #
# in this CIF. For information consult the CIF software page                 #
# http://www.iucr.org/resources/cif/software.                                #
#                                                                            #
# This file may be used for bona fide research purposes within the           #
# scientific community so long as proper attribution is given to the journal # 
# article from which it was obtained.                                        #
#                                                                            #
##############################################################################
data_global
_audit_creation_method     WinGX
_journal_date_recd_electronic     2012-09-28
_journal_date_accepted     2012-10-04
_journal_name_full     'Acta Crystallographica, Section E'
_journal_year     2012
_journal_volume     68
_journal_issue     11
_journal_page_first     eo3100
_journal_page_last     eo3100
_journal_paper_category     QO
_journal_paper_doi     10.1107/S1600536812041621
_journal_coeditor_code     QK2043
_publ_contact_author_name     'Dr Chitoshi Kitamura'
_publ_contact_author_address
;
Department of Materials Science and Chemistry
Graduate School of Engineering
University of Hyogo
2167 Shosha, Himeji, Hyogo 671-2280
Japan
;
_publ_contact_author_email     'kitamura@eng.u-hyogo.ac.jp'
_publ_contact_author_fax     '+81-79-267-4885'
_publ_contact_author_phone     '+81-79-267-4888'
_publ_section_title
;
3,6-Dibromophenanthrene
;
loop_
    _publ_author_name
    _publ_author_address
    'Yokota, Ruri'
;
  Department of Materials Science and Chemistry
  Graduate School of Engineering
  University of Hyogo
  2167 Shosha, Himeji, Hyogo 671-2280, Japan
;
    'Kitamura, Chitoshi'
;
  Department of Materials Science and Chemistry
  Graduate School of Engineering
  University of Hyogo
  2167 Shosha, Himeji, Hyogo 671-2280, Japan
;
    'Kawase, Takeshi'
;
  Department of Materials Science and Chemistry
  Graduate School of Engineering
  University of Hyogo
  2167 Shosha, Himeji, Hyogo 671-2280, Japan
;
data_I
_chemical_name_systematic
;
3,6-Dibromophenanthrene
;
_chemical_formula_moiety     'C14 H8 Br2'
_chemical_formula_sum     'C14 H8 Br2'
_chemical_formula_iupac     'C14 H8 Br2'
_chemical_formula_weight     336.02
_chemical_melting_point     ?
_symmetry_cell_setting     monoclinic
_symmetry_space_group_name_H-M     'P 21'
_symmetry_space_group_name_Hall     'P 2yb'
loop_
    _symmetry_equiv_pos_as_xyz
    'x, y, z'
    '-x, y+1/2, -z'
_cell_length_a     6.8697(5)
_cell_length_b     3.9809(2)
_cell_length_c     20.5002(11)
_cell_angle_alpha     90
_cell_angle_beta     93.813(2)
_cell_angle_gamma     90
_cell_volume     559.39(6)
_cell_formula_units_Z     2
_cell_measurement_reflns_used     4191
_cell_measurement_theta_min     3.07
_cell_measurement_theta_max     27.49
_cell_measurement_temperature     223
_exptl_crystal_description     needle
_exptl_crystal_colour     colorless
_exptl_crystal_size_max     0.62
_exptl_crystal_size_mid     0.08
_exptl_crystal_size_min     0.03
_exptl_crystal_density_diffrn     1.995
_exptl_crystal_density_method     'not measured'
_exptl_crystal_F_000     324
_exptl_absorpt_coefficient_mu     7.21
_exptl_absorpt_correction_type     numerical
_exptl_absorpt_process_details     '(<i>NUMABS</i>; Higashi, 1999)'
_exptl_absorpt_correction_T_min     0.1961
_exptl_absorpt_correction_T_max     0.7927
_exptl_special_details     ?
_diffrn_ambient_temperature     223
_diffrn_radiation_type     MoK\a
_diffrn_radiation_wavelength     0.71073
_diffrn_radiation_monochromator     graphite
_diffrn_measurement_device_type     'Rigaku R-AXIS RAPID'
_diffrn_measurement_method     \w
_diffrn_detector_area_resol_mean     10
_diffrn_reflns_number     5372
_diffrn_reflns_av_R_equivalents     0.0215
_diffrn_reflns_theta_min     3.07
_diffrn_reflns_theta_max     27.46
_diffrn_reflns_theta_full     27.46
_diffrn_measured_fraction_theta_max     0.979
_diffrn_measured_fraction_theta_full     0.979
_diffrn_reflns_limit_h_min     -8
_diffrn_reflns_limit_h_max     8
_diffrn_reflns_limit_k_min     -5
_diffrn_reflns_limit_k_max     4
_diffrn_reflns_limit_l_min     -26
_diffrn_reflns_limit_l_max     26
_diffrn_standards_number     0
_diffrn_standards_interval_count     .
_diffrn_standards_interval_time     .
_diffrn_standards_decay_%     ?
_refine_special_details
;
Refinement of <i>F</i>^2^ against ALL reflections. The weighted <i>R</i>-factor
<i>wR</i> and goodness of fit <i>S</i> are based on <i>F</i>^2^, conventional
<i>R</i>-factors <i>R</i> are based on <i>F</i>, with <i>F</i> set to zero for
negative <i>F</i>^2^. The threshold expression of <i>F</i>^2^ >
\s(<i>F</i>^2^) is used only for calculating <i>R</i>-factors(gt) <i>etc</i>.
and is not relevant to the choice of reflections for refinement.
<i>R</i>-factors based on <i>F</i>^2^ are statistically about twice as large
as those based on <i>F</i>, and <i>R</i>- factors based on ALL data will be
even larger.
;
_reflns_number_total     2267
_reflns_number_gt     2084
_reflns_threshold_expression     >2\s(I)
_refine_ls_structure_factor_coef     Fsqd
_refine_ls_matrix_type     full
_refine_ls_R_factor_all     0.0216
_refine_ls_R_factor_gt     0.0181
_refine_ls_wR_factor_gt     0.0353
_refine_ls_wR_factor_ref     0.0368
_refine_ls_goodness_of_fit_ref     0.998
_refine_ls_restrained_S_all     0.998
_refine_ls_number_reflns     2267
_refine_ls_number_parameters     146
_refine_ls_number_restraints     1
_refine_ls_hydrogen_treatment     constr
_refine_ls_weighting_scheme     calc
_refine_ls_weighting_details
         'calc w=1/[\s^2^(Fo^2^)+(0.0175P)^2^+0.0000P] where P=(Fo^2^+2Fc^2^)/3'
_atom_sites_solution_hydrogens     geom
_atom_sites_solution_primary     direct
_atom_sites_solution_secondary     difmap
_refine_ls_shift/su_max     0.002
_refine_ls_shift/su_mean     0
_refine_diff_density_max     0.383
_refine_diff_density_min     -0.456
_refine_ls_extinction_method     none
_refine_ls_abs_structure_details     'Flack (1983), 831 Friedel pairs'
_refine_ls_abs_structure_Flack     0.390(10)
loop_
    _atom_type_symbol
    _atom_type_description
    _atom_type_scat_dispersion_real
    _atom_type_scat_dispersion_imag
    _atom_type_scat_source
    C C 0.0033 0.0016 'International Tables Vol C Tables 4.2.6.8 and 6.1.1.4'
    H H 0 0 'International Tables Vol C Tables 4.2.6.8 and 6.1.1.4'
    Br Br -0.2901 2.4595 'International Tables Vol C Tables 4.2.6.8 and 6.1.1.4'
_computing_data_collection     'RAPID-AUTO (Rigaku, 1999)'
_computing_cell_refinement     'PROCESS-AUTO (Rigaku, 1998)'
_computing_data_reduction     'PROCESS-AUTO (Rigaku, 1998)'
_computing_structure_solution     'SIR2004 (Burla <i>et al.</i>, 2005)'
_computing_structure_refinement     'SHELXL-97 (Sheldrick, 2008)'
_computing_molecular_graphics     'Ortep-3 for Windows (Farrugia, 1997)'
_computing_publication_material     'WinGX (Farrugia, 1999)'
loop_
    _atom_site_type_symbol
    _atom_site_label
    _atom_site_fract_x
    _atom_site_fract_y
    _atom_site_fract_z
    _atom_site_U_iso_or_equiv
    _atom_site_adp_type
    _atom_site_calc_flag
    _atom_site_refinement_flags
    _atom_site_occupancy
    _atom_site_symmetry_multiplicity
    _atom_site_disorder_assembly
    _atom_site_disorder_group
    C C1 -0.1808(4) 0.2590(6) 0.88179(11) 0.0315(7) Uani d . 1 1 . .
    H H1 -0.2947 0.3158 0.9023 0.038 Uiso calc R 1 1 . .
    C C2 -0.0292(4) 0.1043(7) 0.91762(12) 0.0313(6) Uani d . 1 1 . .
    H H2 -0.0389 0.0537 0.9621 0.038 Uiso calc R 1 1 . .
    C C3 0.1384(4) 0.0249(7) 0.88644(11) 0.0270(6) Uani d . 1 1 . .
    C C4 0.1569(4) 0.0897(6) 0.82192(11) 0.0249(6) Uani d . 1 1 . .
    H H4 0.2724 0.0318 0.8025 0.03 Uiso calc R 1 1 . .
    C C5 0.0013(4) 0.2449(6) 0.78399(11) 0.0243(6) Uani d . 1 1 . .
    C C6 0.0120(3) 0.3192(8) 0.71506(10) 0.0236(5) Uani d . 1 1 . .
    C C7 0.1731(4) 0.2289(6) 0.67943(11) 0.0241(6) Uani d . 1 1 . .
    H H7 0.2806 0.1184 0.7005 0.029 Uiso calc R 1 1 . .
    C C8 0.1728(4) 0.3020(7) 0.61427(11) 0.0259(5) Uani d . 1 1 . .
    C C9 0.0176(4) 0.4707(7) 0.58081(12) 0.0301(6) Uani d . 1 1 . .
    H H9 0.0215 0.522 0.5362 0.036 Uiso calc R 1 1 . .
    C C10 -0.1392(4) 0.5590(7) 0.61443(12) 0.0309(6) Uani d . 1 1 . .
    H H10 -0.2438 0.6729 0.5924 0.037 Uiso calc R 1 1 . .
    C C11 -0.1487(4) 0.4842(7) 0.68117(11) 0.0260(5) Uani d . 1 1 . .
    C C12 -0.3169(4) 0.5686(7) 0.71513(13) 0.0325(7) Uani d . 1 1 . .
    H H12 -0.4223 0.6774 0.6925 0.039 Uiso calc R 1 1 . .
    C C13 -0.3277(4) 0.4956(8) 0.77907(13) 0.0330(6) Uani d . 1 1 . .
    H H13 -0.4408 0.5519 0.8001 0.04 Uiso calc R 1 1 . .
    C C14 -0.1683(4) 0.3330(8) 0.81549(11) 0.0270(5) Uani d . 1 1 . .
    Br Br1 0.35013(4) -0.17379(7) 0.937295(11) 0.03280(8) Uani d . 1 1 . .
    Br Br2 0.38478(4) 0.16231(7) 0.565973(12) 0.03364(8) Uani d . 1 1 . .
loop_
    _atom_site_aniso_label
    _atom_site_aniso_U_11
    _atom_site_aniso_U_22
    _atom_site_aniso_U_33
    _atom_site_aniso_U_12
    _atom_site_aniso_U_13
    _atom_site_aniso_U_23
    C1 0.0312(15) 0.0336(18) 0.0310(12) 0.0016(11) 0.0128(11) -0.0049(11)
    C2 0.0392(16) 0.0317(16) 0.0237(11) -0.0038(12) 0.0084(11) 0.0023(12)
    C3 0.0291(15) 0.0259(12) 0.0256(12) -0.0017(11) 0.0000(11) -0.0018(11)
    C4 0.0248(14) 0.0252(15) 0.0251(11) -0.0008(10) 0.0054(10) -0.0017(10)
    C5 0.0248(13) 0.0239(15) 0.0245(11) -0.0031(9) 0.0029(10) -0.0029(10)
    C6 0.0229(12) 0.0214(10) 0.0262(11) -0.0041(13) 0.0002(9) -0.0010(13)
    C7 0.0222(12) 0.0258(15) 0.0241(11) 0.0026(9) -0.0001(9) 0.0001(10)
    C8 0.0265(13) 0.0248(12) 0.0268(11) -0.0043(12) 0.0047(10) -0.0039(12)
    C9 0.0363(16) 0.0281(13) 0.0255(12) -0.0004(13) -0.0007(11) 0.0012(12)
    C10 0.0296(16) 0.0299(14) 0.0324(13) 0.0032(11) -0.0053(11) 0.0001(12)
    C11 0.0247(14) 0.0228(12) 0.0301(12) -0.0018(11) -0.0009(10) -0.0032(12)
    C12 0.0223(15) 0.0348(16) 0.0396(14) 0.0064(11) -0.0028(12) -0.0063(13)
    C13 0.0237(15) 0.0344(14) 0.0416(14) 0.0030(13) 0.0071(11) -0.0080(14)
    C14 0.0255(13) 0.0244(11) 0.0315(11) -0.0029(14) 0.0040(10) -0.0012(14)
    Br1 0.03496(16) 0.03660(14) 0.02647(12) 0.00097(14) -0.00083(10) 0.00312(13)
    Br2 0.03388(15) 0.04005(15) 0.02791(12) 0.00275(14) 0.00893(10) 0.00034(13)
_geom_special_details
;
All e.s.d.'s (except the e.s.d. in the dihedral angle between two l.s. planes)
are estimated using the full covariance matrix. The cell e.s.d.'s are taken
into account individually in the estimation of e.s.d.'s in distances, angles
and torsion angles; correlations between e.s.d.'s in cell parameters are only
used when they are defined by crystal symmetry. An approximate (isotropic)
treatment of cell e.s.d.'s is used for estimating e.s.d.'s involving l.s.
planes.
;
loop_
    _geom_bond_atom_site_label_1
    _geom_bond_atom_site_label_2
    _geom_bond_site_symmetry_2
    _geom_bond_distance
    _geom_bond_publ_flag
    C1 C2 . 1.379(4) ?
    C1 C14 . 1.399(3) ?
    C1 H1 . 0.94 ?
    C2 C3 . 1.390(4) ?
    C2 H2 . 0.94 ?
    C3 C4 . 1.362(3) ?
    C3 Br1 . 1.904(2) ?
    C4 C5 . 1.420(3) ?
    C4 H4 . 0.94 ?
    C5 C14 . 1.413(3) ?
    C5 C6 . 1.450(3) ?
    C6 C7 . 1.412(3) ?
    C6 C11 . 1.426(3) ?
    C7 C8 . 1.367(3) ?
    C7 H7 . 0.94 ?
    C8 C9 . 1.400(3) ?
    C8 Br2 . 1.898(2) ?
    C9 C10 . 1.363(4) ?
    C9 H9 . 0.94 ?
    C10 C11 . 1.406(3) ?
    C10 H10 . 0.94 ?
    C11 C12 . 1.428(4) ?
    C12 C13 . 1.350(4) ?
    C12 H12 . 0.94 ?
    C13 C14 . 1.437(4) ?
    C13 H13 . 0.94 ?
loop_
    _geom_angle_atom_site_label_1
    _geom_angle_atom_site_label_2
    _geom_angle_atom_site_label_3
    _geom_angle_site_symmetry_1
    _geom_angle_site_symmetry_3
    _geom_angle
    _geom_angle_publ_flag
    C2 C1 C14 . . 121.2(2) ?
    C2 C1 H1 . . 119.4 ?
    C14 C1 H1 . . 119.4 ?
    C1 C2 C3 . . 118.4(2) ?
    C1 C2 H2 . . 120.8 ?
    C3 C2 H2 . . 120.8 ?
    C4 C3 C2 . . 122.5(2) ?
    C4 C3 Br1 . . 119.6(2) ?
    C2 C3 Br1 . . 117.94(17) ?
    C3 C4 C5 . . 119.9(2) ?
    C3 C4 H4 . . 120 ?
    C5 C4 H4 . . 120 ?
    C14 C5 C4 . . 118.1(2) ?
    C14 C5 C6 . . 119.4(2) ?
    C4 C5 C6 . . 122.5(2) ?
    C7 C6 C11 . . 118.3(2) ?
    C7 C6 C5 . . 123.0(2) ?
    C11 C6 C5 . . 118.7(2) ?
    C8 C7 C6 . . 120.0(2) ?
    C8 C7 H7 . . 120 ?
    C6 C7 H7 . . 120 ?
    C7 C8 C9 . . 122.2(2) ?
    C7 C8 Br2 . . 119.72(19) ?
    C9 C8 Br2 . . 118.07(17) ?
    C10 C9 C8 . . 118.5(2) ?
    C10 C9 H9 . . 120.7 ?
    C8 C9 H9 . . 120.7 ?
    C9 C10 C11 . . 121.8(2) ?
    C9 C10 H10 . . 119.1 ?
    C11 C10 H10 . . 119.1 ?
    C6 C11 C10 . . 119.1(2) ?
    C6 C11 C12 . . 119.8(2) ?
    C10 C11 C12 . . 121.1(2) ?
    C13 C12 C11 . . 121.4(2) ?
    C13 C12 H12 . . 119.3 ?
    C11 C12 H12 . . 119.3 ?
    C12 C13 C14 . . 120.8(3) ?
    C12 C13 H13 . . 119.6 ?
    C14 C13 H13 . . 119.6 ?
    C5 C14 C1 . . 119.8(2) ?
    C5 C14 C13 . . 119.8(2) ?
    C1 C14 C13 . . 120.4(2) ?
loop_
    _geom_torsion_atom_site_label_1
    _geom_torsion_atom_site_label_2
    _geom_torsion_atom_site_label_3
    _geom_torsion_atom_site_label_4
    _geom_torsion_site_symmetry_1
    _geom_torsion_site_symmetry_2
    _geom_torsion_site_symmetry_3
    _geom_torsion_site_symmetry_4
    _geom_torsion
    _geom_torsion_publ_flag
    C14 C1 C2 C3 . . . . 0.5(4) ?
    C1 C2 C3 C4 . . . . -1.0(4) ?
    C1 C2 C3 Br1 . . . . 177.77(19) ?
    C2 C3 C4 C5 . . . . 0.2(4) ?
    Br1 C3 C4 C5 . . . . -178.56(17) ?
    C3 C4 C5 C14 . . . . 1.1(3) ?
    C3 C4 C5 C6 . . . . -179.8(2) ?
    C14 C5 C6 C7 . . . . -177.7(3) ?
    C4 C5 C6 C7 . . . . 3.2(4) ?
    C14 C5 C6 C11 . . . . 0.9(4) ?
    C4 C5 C6 C11 . . . . -178.2(2) ?
    C11 C6 C7 C8 . . . . 0.5(4) ?
    C5 C6 C7 C8 . . . . 179.0(2) ?
    C6 C7 C8 C9 . . . . 1.0(4) ?
    C6 C7 C8 Br2 . . . . -177.3(2) ?
    C7 C8 C9 C10 . . . . -1.1(4) ?
    Br2 C8 C9 C10 . . . . 177.1(2) ?
    C8 C9 C10 C11 . . . . -0.2(4) ?
    C7 C6 C11 C10 . . . . -1.7(4) ?
    C5 C6 C11 C10 . . . . 179.6(2) ?
    C7 C6 C11 C12 . . . . 177.8(2) ?
    C5 C6 C11 C12 . . . . -0.8(4) ?
    C9 C10 C11 C6 . . . . 1.6(4) ?
    C9 C10 C11 C12 . . . . -177.9(3) ?
    C6 C11 C12 C13 . . . . 0.0(4) ?
    C10 C11 C12 C13 . . . . 179.5(3) ?
    C11 C12 C13 C14 . . . . 0.7(5) ?
    C4 C5 C14 C1 . . . . -1.6(4) ?
    C6 C5 C14 C1 . . . . 179.3(3) ?
    C4 C5 C14 C13 . . . . 179.0(2) ?
    C6 C5 C14 C13 . . . . -0.2(4) ?
    C2 C1 C14 C5 . . . . 0.8(4) ?
    C2 C1 C14 C13 . . . . -179.7(3) ?
    C12 C13 C14 C5 . . . . -0.6(5) ?
    C12 C13 C14 C1 . . . . 179.9(3) ?
