# Supplementary material for: 3,6-Dibromo­phenanthrene
Source: Acta Crystallogr Sect E Struct Rep Online. 2012 Oct 10;68(Pt 11):o3100. doi: 10.1107/S1600536812041621 (PMC3515201; doi:10.1107/S1600536812041621)
Supplement: Supplementary file 2 [file e-68-o3100-Isup2.hkl]

# 
# h,k,l, Fc-squared, Fo-squared, sigma(Fo-squared) and status flag 
# 
data_I
_shelx_title ' 36dbph in P 21,  recalculations Vienna' 
_shelx_refln_list_code          4 
_shelx_F_calc_maximum      118.48 
_exptl_crystal_F_000       324.00 
_reflns_d_resolution_high  0.7706 
 
loop_ 
 _symmetry_equiv_pos_as_xyz 
 'x, y, z' 
 '-x, y+1/2, -z' 
 
_cell_length_a     6.8697 
_cell_length_b     3.9809 
_cell_length_c    20.5002 
_cell_angle_alpha  90.000 
_cell_angle_beta   93.813 
_cell_angle_gamma  90.000 
 
_shelx_F_squared_multiplier     1.000 
 
loop_ 
 _refln_index_h 
 _refln_index_k 
 _refln_index_l 
 _refln_F_squared_calc 
 _refln_F_squared_meas 
 _refln_F_squared_sigma 
 _refln_observed_status 
   1  -5   0       84.00       52.61     22.36 o 
   0  -4   0      244.78      235.69      9.44 o 
   1  -4   0      221.52      224.43      6.36 o 
   2  -4   0       71.56       76.29      5.91 o 
   3  -4   0      135.59      137.16      8.91 o 
   4  -4   0       91.53       92.65      7.49 o 
   5  -4   0       50.76       53.50     13.88 o 
   1  -3   0     1268.00     1263.93     12.32 o 
   2  -3   0     2583.08     2624.40     27.10 o 
   3  -3   0      537.23      547.65     12.37 o 
   4  -3   0       28.68       30.71      5.68 o 
   5  -3   0      423.17      433.31     14.80 o 
   6  -3   0      474.14      473.37     20.11 o 
   7  -3   0       52.93       45.97     10.53 o 
   0  -2   0     1484.59     1474.69     17.17 o 
   1  -2   0      676.48      664.15      7.81 o 
   2  -2   0      144.46      144.49      6.07 o 
   3  -2   0      491.47      492.72     17.18 o 
   4  -2   0      362.50      352.29     12.04 o 
   5  -2   0      552.81      557.48     21.54 o 
   6  -2   0      340.92      361.39     23.13 o 
   7  -2   0      163.42      164.20     13.09 o 
   8  -2   0       38.03       34.95     10.88 o 
   1  -1   0     7073.92     7368.55     57.11 o 
   2  -1   0     1460.32     1416.86     18.42 o 
   3  -1   0      961.29      962.13     17.57 o 
   4  -1   0      753.74      749.84     12.70 o 
   5  -1   0     1562.11     1568.51     60.16 o 
   6  -1   0       53.61       48.19     14.23 o 
   7  -1   0      264.87      260.10     23.48 o 
   8  -1   0      298.81      297.23     20.90 o 
   2   0   0      291.98      310.95      8.78 o 
   3   0   0     3864.56     3846.67     39.23 o 
   4   0   0     5306.26     5290.89     65.06 o 
   5   0   0     1554.65     1528.42     22.06 o 
   6   0   0     1426.57     1421.64     35.04 o 
   7   0   0       75.45       79.79     17.86 o 
   8   0   0      212.99      232.03     15.33 o 
   1   1   0     7135.93     7431.45     57.52 o 
   2   1   0     1445.64     1392.95     13.74 o 
   3   1   0      963.21      962.24     23.05 o 
   4   1   0      739.94      775.81     26.20 o 
   5   1   0     1594.29     1652.79     29.93 o 
   6   1   0       57.41       50.25     16.04 o 
   7   1   0      269.15      254.13     26.85 o 
   8   1   0      295.07      299.32     16.86 o 
   1   2   0      673.69      645.13     11.03 o 
   2   2   0      144.37      144.45      5.33 o 
   3   2   0      494.09      485.60      9.64 o 
   4   2   0      350.77      339.90     10.82 o 
   5   2   0      578.99      586.71     16.32 o 
   6   2   0      340.26      362.90     17.49 o 
   7   2   0      163.15      170.87     14.87 o 
   8   2   0       36.71       38.95     16.94 o 
   1   3   0     1243.20     1236.88     25.90 o 
   2   3   0     2590.36     2589.03     30.07 o 
   3   3   0      537.06      532.60     15.79 o 
   4   3   0       28.25       28.63      5.36 o 
   5   3   0      409.72      413.29     13.33 o 
   6   3   0      485.82      474.23     19.04 o 
   7   3   0       52.55       60.67     19.12 o 
   2   4   0       70.43       64.32     13.09 o 
   3   4   0      140.49      144.09     10.58 o 
   4   4   0       88.28       64.12     14.84 o 
   5   4   0       52.34       49.66     12.48 o 
  -2  -5   1      177.38      178.47      6.34 o 
  -1  -5   1      149.69      154.57      6.97 o 
   0  -5   1        2.62        4.31      3.93 o 
   1  -5   1      147.21      129.85     23.17 o 
   2  -5   1      148.29      142.43     25.30 o 
  -5  -4   1       93.13       99.93     11.91 o 
  -4  -4   1      377.45      381.64     12.48 o 
  -3  -4   1      367.77      369.57     10.66 o 
  -2  -4   1       45.73       45.74      5.31 o 
  -1  -4   1      271.36      272.55      7.14 o 
   0  -4   1      827.68      831.99      9.69 o 
   1  -4   1      357.78      370.25      7.56 o 
   2  -4   1       51.29       54.30      5.90 o 
   3  -4   1      267.95      269.17      7.60 o 
   4  -4   1      205.94      211.93      8.38 o 
   5  -4   1       78.47       74.73      8.38 o 
  -7  -3   1       35.82       40.03     17.54 o 
  -6  -3   1       16.90       18.04      9.94 o 
  -5  -3   1      110.35      124.30     11.84 o 
  -4  -3   1       75.50       76.73     11.75 o 
  -3  -3   1       27.81       27.24      6.27 o 
  -2  -3   1        9.77       11.27      3.40 o 
  -1  -3   1      120.62      121.11      4.10 o 
   0  -3   1      498.68      495.72      7.29 o 
   1  -3   1      624.30      644.18      7.34 o 
   2  -3   1       28.84       30.92      3.94 o 
   3  -3   1      760.15      779.91     15.90 o 
   4  -3   1      711.28      709.82     20.63 o 
   5  -3   1      178.17      177.23     12.76 o 
   6  -3   1       45.12       39.55      9.50 o 
   7  -3   1      313.05      344.41     26.65 o 
  -8  -2   1      219.35      197.67     20.62 o 
  -7  -2   1      497.04      508.10     23.23 o 
  -6  -2   1       95.98      107.13     13.07 o 
  -5  -2   1      175.19      184.92      9.44 o 
  -4  -2   1     3128.31     3076.17     38.80 o 
  -3  -2   1     1756.84     1725.46     35.96 o 
  -2  -2   1      173.49      175.92      9.61 o 
  -1  -2   1     2613.71     2649.70     18.32 o 
   0  -2   1     3699.22     3619.97     24.65 o 
   1  -2   1     3303.90     3357.19     24.23 o 
   2  -2   1      745.50      714.64     21.37 o 
   3  -2   1     1367.92     1338.22     15.81 o 
   4  -2   1      788.29      770.23     14.91 o 
   5  -2   1      532.89      532.17     13.10 o 
   6  -2   1      261.44      278.68     26.88 o 
   7  -2   1       76.29       50.80     18.58 o 
   8  -2   1       17.14       20.18     14.34 o 
  -8  -1   1       25.01       26.28     12.18 o 
  -7  -1   1      166.94      173.29     15.40 o 
  -6  -1   1      789.35      816.63     32.89 o 
  -5  -1   1     3248.80     3267.18     91.65 o 
  -4  -1   1       13.60       12.10      8.11 o 
  -3  -1   1     2622.53     2639.11     33.03 o 
  -2  -1   1     5850.80     5851.36     97.36 o 
  -1  -1   1     3132.55     3008.35     25.77 o 
   0  -1   1     2252.49     2357.51     14.42 o 
   1  -1   1    14037.59    14808.77    126.65 o 
   2  -1   1     3065.59     2909.19     31.09 o 
   3  -1   1      840.24      808.63     14.74 o 
   4  -1   1      460.84      454.81     16.25 o 
   5  -1   1      359.36      370.04     11.45 o 
   6  -1   1      979.99      979.95     32.35 o 
   7  -1   1      290.17      287.74     14.27 o 
   8  -1   1      129.45      133.97     13.38 o 
  -8   0   1       70.00       62.93     20.78 o 
  -7   0   1       13.18       11.70      9.47 o 
  -6   0   1       45.30       43.81     10.24 o 
  -5   0   1      166.50      171.65     15.64 o 
  -4   0   1       53.08       59.83      6.18 o 
  -3   0   1       27.17       34.91      5.79 o 
  -2   0   1       37.24       47.71      5.48 o 
  -1   0   1      118.09      118.76      2.96 o 
   1   0   1      739.83      741.28      8.07 o 
   2   0   1     2630.97     2716.39     41.00 o 
   3   0   1     1455.88     1485.60     17.98 o 
   4   0   1        9.51        7.48      4.24 o 
   5   0   1     1381.32     1369.52     29.48 o 
   6   0   1     1722.02     1716.84     53.90 o 
   7   0   1      314.35      320.56     14.50 o 
   8   0   1       43.98       52.69     19.16 o 
  -8   1   1       24.24       24.58     12.05 o 
  -7   1   1      168.12      186.01     17.42 o 
  -6   1   1      761.01      784.27     19.63 o 
  -5   1   1     3247.20     3295.96     67.89 o 
  -4   1   1       13.69       18.72      8.76 o 
  -3   1   1     2591.24     2612.73     65.26 o 
  -2   1   1     5810.52     5793.95     54.41 o 
  -1   1   1     3138.16     3018.23     21.77 o 
   0   1   1     2328.15     2428.40     20.48 o 
   1   1   1    13982.66    14824.77    124.45 o 
   2   1   1     3073.92     2944.68     26.13 o 
   3   1   1      845.08      807.79     10.15 o 
   4   1   1      461.64      467.37     12.05 o 
   5   1   1      377.44      376.42     26.36 o 
   6   1   1     1002.87     1015.64     22.79 o 
   7   1   1      272.51      267.29     14.78 o 
   8   1   1      133.41      121.16     15.06 o 
  -8   2   1      218.04      242.38     20.57 o 
  -7   2   1      489.37      500.51     19.46 o 
  -6   2   1       92.54       94.44     10.44 o 
  -5   2   1      165.32      176.66     11.48 o 
  -4   2   1     3126.28     3070.39     38.83 o 
  -3   2   1     1746.98     1727.24     19.40 o 
  -2   2   1      177.00      172.51      4.53 o 
  -1   2   1     2599.19     2648.82     28.13 o 
   1   2   1     3336.69     3364.49     32.26 o 
   2   2   1      772.49      769.84     10.82 o 
   3   2   1     1355.46     1359.37     16.29 o 
   4   2   1      805.06      780.00     12.19 o 
   5   2   1      534.46      530.83     12.67 o 
   6   2   1      260.03      258.73     17.68 o 
   7   2   1       81.86       88.65     13.21 o 
   8   2   1       17.05        6.13      7.43 o 
  -7   3   1       35.76       34.85     18.02 o 
  -6   3   1       15.97       10.05      9.72 o 
  -5   3   1      109.06      102.96      8.32 o 
  -4   3   1       76.78       71.57      7.92 o 
  -3   3   1       29.18       27.25      5.67 o 
  -2   3   1       10.42       10.27      5.96 o 
  -1   3   1      122.55      119.79      9.86 o 
   1   3   1      615.57      642.63     20.00 o 
   2   3   1       28.39       30.85      4.66 o 
   3   3   1      759.46      788.49     18.03 o 
   4   3   1      723.02      726.51     14.99 o 
   5   3   1      176.04      171.31      9.05 o 
   6   3   1       47.87       41.43     12.86 o 
   7   3   1      309.24      324.03     27.23 o 
  -5   4   1       97.90       81.94     23.18 o 
  -4   4   1      375.34      390.15     16.37 o 
  -3   4   1      369.22      375.09     13.72 o 
  -2   4   1       44.98       41.68     11.08 o 
   2   4   1       53.34       48.97      7.77 o 
   3   4   1      268.20      245.94     22.27 o 
   4   4   1      203.80      201.20     14.70 o 
   5   4   1       79.24       68.77     14.12 o 
  -2  -5   2       56.33       57.98      8.03 o 
  -1  -5   2       73.86       67.32      7.38 o 
   0  -5   2      164.57      155.02     20.52 o 
   1  -5   2       43.56       30.66      8.56 o 
   2  -5   2       26.02       10.96      6.31 o 
  -5  -4   2       41.44       37.70      8.68 o 
  -4  -4   2      103.02      111.75      8.85 o 
  -3  -4   2      267.55      273.70      9.73 o 
  -2  -4   2      192.02      198.58      6.79 o 
  -1  -4   2      342.13      339.42      9.61 o 
   0  -4   2      193.51      191.60      5.38 o 
   1  -4   2      253.87      264.18      6.49 o 
   2  -4   2      549.73      534.85     23.12 o 
   3  -4   2      190.50      196.81      7.66 o 
   4  -4   2       37.11       33.27      6.38 o 
   5  -4   2      266.78      279.40     18.39 o 
  -7  -3   2       99.29       95.47     21.09 o 
  -6  -3   2      513.51      552.54     27.69 o 
  -5  -3   2      709.34      714.82     19.28 o 
  -4  -3   2      276.82      281.36     13.78 o 
  -3  -3   2      866.99      877.64     23.77 o 
  -2  -3   2     1896.89     1910.90     22.53 o 
  -1  -3   2      787.33      753.80     18.75 o 
   0  -3   2      124.03      126.54      4.09 o 
   1  -3   2      890.29      901.70      9.94 o 
   2  -3   2      941.30      942.63     10.74 o 
   3  -3   2       60.89       63.29      5.82 o 
   4  -3   2       24.00       22.44      8.90 o 
   5  -3   2       40.05       39.00      6.76 o 
   6  -3   2       20.67       20.52     10.82 o 
   7  -3   2       21.93       21.32      8.27 o 
  -8  -2   2      118.92      117.69     24.11 o 
  -7  -2   2      143.17      145.59     45.34 o 
  -6  -2   2       76.21       72.69     11.08 o 
  -5  -2   2       70.28       65.95     13.44 o 
  -4  -2   2     2279.79     2277.73     53.09 o 
  -3  -2   2      793.21      784.03     17.36 o 
  -2  -2   2     1480.80     1479.98     36.73 o 
  -1  -2   2      986.51      966.37      9.47 o 
   0  -2   2      653.77      644.23      5.99 o 
   1  -2   2     2899.91     3034.44     21.48 o 
   2  -2   2     6180.40     6329.49     53.90 o 
   3  -2   2      923.75      904.89     17.31 o 
   4  -2   2      118.15      115.26      8.68 o 
   5  -2   2      784.91      796.44     24.01 o 
   6  -2   2      947.39      984.81     24.98 o 
   7  -2   2      201.70      218.17     13.17 o 
   8  -2   2      190.36      198.49     29.70 o 
  -8  -1   2        9.03       13.81     15.09 o 
  -7  -1   2       28.35       22.11     11.02 o 
  -6  -1   2      800.85      784.57     35.85 o 
  -5  -1   2      328.28      339.63     20.37 o 
  -4  -1   2      326.04      329.26     10.89 o 
  -3  -1   2     1046.07     1042.52     13.30 o 
  -2  -1   2     1190.01     1173.69     14.29 o 
  -1  -1   2     3080.38     3053.43     30.16 o 
   0  -1   2     4923.86     5120.24     31.27 o 
   1  -1   2     5608.31     5863.50     44.22 o 
   2  -1   2      995.40     1010.17     11.96 o 
   3  -1   2     2844.54     2815.54     42.15 o 
   4  -1   2     3273.17     3255.70     97.54 o 
   5  -1   2      625.88      641.27     21.58 o 
   6  -1   2       57.09       47.49     14.03 o 
   7  -1   2     1034.04     1050.56     34.36 o 
   8  -1   2      297.58      311.21     27.61 o 
  -8   0   2      707.81      690.32     36.50 o 
  -7   0   2      851.74      851.70     25.71 o 
  -6   0   2      190.34      193.18     13.57 o 
  -5   0   2     1153.99     1149.68     19.28 o 
  -4   0   2     4688.83     4690.41     54.41 o 
  -3   0   2     3599.70     3629.61     40.61 o 
  -2   0   2        2.48        6.85      3.74 o 
  -1   0   2     4157.58     4081.76     33.74 o 
   1   0   2     4082.04     4062.73     35.88 o 
   2   0   2       57.02       67.68      5.67 o 
   3   0   2     1116.73     1148.28     23.74 o 
   4   0   2      337.54      330.09     10.74 o 
   5   0   2        1.62        2.98      5.59 o 
   6   0   2      468.46      453.65     16.87 o 
   7   0   2      184.59      182.77     20.68 o 
   8   0   2        4.01        5.42      7.56 o 
  -8   1   2        9.35        0.76     16.08 o 
  -7   1   2       29.23       25.17     11.68 o 
  -6   1   2      803.13      832.04     31.72 o 
  -5   1   2      335.97      350.60     15.26 o 
  -4   1   2      340.96      337.66     17.97 o 
  -3   1   2     1026.21     1020.71     19.57 o 
  -2   1   2     1189.07     1184.64     14.54 o 
  -1   1   2     3061.86     3018.45     23.72 o 
   0   1   2     5146.20     5141.27     59.91 o 
   1   1   2     5368.58     5607.20    152.65 o 
   2   1   2      991.73     1009.09     12.19 o 
   3   1   2     2822.73     2785.51     26.00 o 
   4   1   2     3275.83     3273.14     42.82 o 
   5   1   2      616.59      643.46     12.93 o 
   6   1   2       61.98       51.58      7.64 o 
   7   1   2      993.94      986.08     30.38 o 
   8   1   2      309.75      322.12     18.31 o 
  -8   2   2      119.93      109.92     17.98 o 
  -7   2   2      139.77      147.65     14.35 o 
  -6   2   2       71.59       70.74     12.66 o 
  -5   2   2       74.63       70.65      8.69 o 
  -4   2   2     2296.70     2290.77     27.47 o 
  -3   2   2      788.73      775.59     13.13 o 
  -2   2   2     1456.79     1445.26     16.26 o 
  -1   2   2      996.19      971.70     13.47 o 
   1   2   2     3051.21     3125.03     30.13 o 
   2   2   2     6025.63     6198.36     63.14 o 
   3   2   2      930.58      924.84     12.88 o 
   4   2   2      112.44      112.13      7.82 o 
   5   2   2      797.02      804.25     14.97 o 
   6   2   2      941.48      970.10     31.40 o 
   7   2   2      193.12      162.80     62.58 o 
   8   2   2      185.34      163.70     33.30 o 
  -7   3   2      100.85       94.46     20.11 o 
  -6   3   2      500.16      519.41     24.05 o 
  -5   3   2      706.07      715.29     18.23 o 
  -4   3   2      283.82      282.99     10.90 o 
  -3   3   2      877.88      881.39     19.78 o 
  -2   3   2     1896.44     1925.66     27.13 o 
  -1   3   2      779.52      788.66     17.52 o 
   1   3   2      905.18      910.48     17.57 o 
   2   3   2      955.62      939.23     13.81 o 
   3   3   2       55.01       54.25      6.78 o 
   4   3   2       23.43       22.24      6.63 o 
   5   3   2       41.03       38.96      6.49 o 
   6   3   2       21.27       42.65     11.96 o 
   7   3   2       22.23        5.90      9.44 o 
  -5   4   2       41.47        6.22     11.87 o 
  -4   4   2       98.98      144.97     44.10 o 
  -3   4   2      269.50      253.10     18.78 o 
  -2   4   2      194.23      190.19     14.20 o 
   2   4   2      550.28      556.42     16.78 o 
   3   4   2      191.30      180.16     21.71 o 
   4   4   2       36.62       26.60     17.73 o 
   5   4   2      266.98      233.87     33.62 o 
  -2  -5   3       80.68       83.30      9.03 o 
  -1  -5   3       67.55       53.85      7.87 o 
   0  -5   3       78.84       60.93      9.71 o 
   1  -5   3       64.26       41.40     11.62 o 
  -5  -4   3      106.52      103.68     17.13 o 
  -4  -4   3      163.76      181.91     22.16 o 
  -3  -4   3      351.96      350.00     10.89 o 
  -2  -4   3      241.95      248.74      9.54 o 
  -1  -4   3      247.02      241.23      8.74 o 
   0  -4   3       83.96       81.87      3.62 o 
   1  -4   3       67.48       74.84      3.82 o 
   2  -4   3      129.28      138.86      5.38 o 
   3  -4   3      169.99      149.30     25.18 o 
   4  -4   3       21.67       16.65      4.86 o 
   5  -4   3      102.15      102.20      9.03 o 
  -7  -3   3       82.06       77.79     11.77 o 
  -6  -3   3       10.86       12.51      9.91 o 
  -5  -3   3      287.17      275.43     15.01 o 
  -4  -3   3      352.22      360.94     13.08 o 
  -3  -3   3     1247.58     1242.14     32.35 o 
  -2  -3   3       15.23       12.57      5.37 o 
  -1  -3   3      891.47      891.55      9.70 o 
   0  -3   3     2540.26     2572.75     18.98 o 
   1  -3   3      758.76      754.13      7.67 o 
   2  -3   3      318.24      332.37      6.83 o 
   3  -3   3     1806.59     1821.10     31.19 o 
   4  -3   3     1182.44     1208.01     23.53 o 
   5  -3   3      309.27      313.40     17.72 o 
   6  -3   3       50.81       43.99     11.35 o 
   7  -3   3      148.36      154.20     18.10 o 
  -8  -2   3      201.79      207.99     19.45 o 
  -7  -2   3      396.70      413.73     17.39 o 
  -6  -2   3      124.66      121.64     13.47 o 
  -5  -2   3      364.53      367.36     12.15 o 
  -4  -2   3      834.00      849.44     16.96 o 
  -3  -2   3      886.52      863.79     17.17 o 
  -2  -2   3      938.13      947.62     19.23 o 
  -1  -2   3      859.71      852.44      9.74 o 
   0  -2   3      589.60      590.34      5.55 o 
   1  -2   3      317.31      301.30      4.28 o 
   2  -2   3     1521.51     1514.60     15.45 o 
   3  -2   3      412.70      407.28      9.95 o 
   4  -2   3        1.04        1.12      4.58 o 
   5  -2   3      268.83      290.11     29.93 o 
   6  -2   3      241.26      245.28     19.34 o 
   7  -2   3      188.50      192.12     16.66 o 
   8  -2   3       31.87       23.09     11.87 o 
  -8  -1   3       44.25       43.24     14.05 o 
  -7  -1   3      252.72      257.25     24.00 o 
  -6  -1   3      877.42      899.37     29.93 o 
  -5  -1   3      807.33      791.14     20.71 o 
  -4  -1   3     1001.93     1009.76     18.15 o 
  -3  -1   3     2369.92     2419.56     28.31 o 
  -2  -1   3     2356.42     2359.20     27.72 o 
  -1  -1   3     1975.14     1936.81     18.71 o 
   0  -1   3     4162.09     4226.27     40.52 o 
   1  -1   3     1372.38     1365.30     12.23 o 
   2  -1   3      942.67     1006.11     12.30 o 
   3  -1   3     1501.64     1496.51     49.18 o 
   4  -1   3     1392.15     1365.40     38.08 o 
   5  -1   3      186.68      185.71     11.83 o 
   6  -1   3      266.04      269.89     13.42 o 
   7  -1   3      133.78      138.12     13.52 o 
   8  -1   3       80.40       82.46     19.82 o 
  -8   0   3       16.01       16.79     10.04 o 
  -7   0   3       35.92       31.76     16.44 o 
  -6   0   3      441.39      433.32     17.83 o 
  -5   0   3     1402.29     1390.59     31.65 o 
  -4   0   3      196.64      199.43     10.61 o 
  -3   0   3     1706.08     1673.20     26.23 o 
  -2   0   3    10525.48    10351.55    123.68 o 
  -1   0   3     9180.89     8979.71     84.13 o 
   1   0   3     9317.99     9337.84     62.38 o 
   2   0   3    13681.97    13293.95    213.22 o 
   3   0   3     3137.17     3160.96     78.64 o 
   4   0   3      191.07      194.89     12.47 o 
   5   0   3     3053.67     3030.97     85.31 o 
   6   0   3     1427.32     1409.86     33.34 o 
   7   0   3      123.85      131.33     19.13 o 
   8   0   3       86.07       81.91     13.59 o 
  -8   1   3       45.62       38.43     11.84 o 
  -7   1   3      252.75      211.21     62.81 o 
  -6   1   3      883.75      899.89     24.70 o 
  -5   1   3      811.07      781.92     26.01 o 
  -4   1   3     1026.75     1039.41     30.57 o 
  -3   1   3     2368.71     2415.94     93.70 o 
  -2   1   3     2373.86     2361.48     24.73 o 
  -1   1   3     1919.65     1879.87     21.79 o 
   1   1   3     1441.24     1441.32     15.51 o 
   2   1   3      947.18      986.25     10.22 o 
   3   1   3     1492.07     1468.60     20.36 o 
   4   1   3     1382.33     1402.56     22.23 o 
   5   1   3      193.74      194.93     14.42 o 
   6   1   3      270.06      275.02     18.37 o 
   7   1   3      145.55      151.49     11.73 o 
   8   1   3       72.78       63.03     21.90 o 
  -8   2   3      204.25      207.94     17.31 o 
  -7   2   3      402.79      435.61     21.62 o 
  -6   2   3      125.89      119.76     13.99 o 
  -5   2   3      369.67      366.28     11.96 o 
  -4   2   3      845.59      858.24     15.35 o 
  -3   2   3      888.53      850.16     14.70 o 
  -2   2   3      923.79      921.33     10.99 o 
  -1   2   3      871.45      860.57     12.18 o 
   1   2   3      323.99      292.13      8.86 o 
   2   2   3     1479.83     1483.67     16.73 o 
   3   2   3      416.85      407.36      8.99 o 
   4   2   3        1.32        3.21      4.32 o 
   5   2   3      267.34      273.02     11.15 o 
   6   2   3      244.75      248.44     16.10 o 
   7   2   3      191.32      159.82     55.94 o 
   8   2   3       28.66       15.58     12.27 o 
  -7   3   3       81.43       72.86     19.31 o 
  -6   3   3       10.30       14.47      9.21 o 
  -5   3   3      281.92      281.62     13.50 o 
  -4   3   3      386.32      383.88     11.45 o 
  -3   3   3     1218.33     1214.78     22.96 o 
  -2   3   3       14.71       14.09      5.88 o 
  -1   3   3      885.65      891.81     17.66 o 
   1   3   3      790.98      783.01     16.43 o 
   2   3   3      320.83      311.45     12.22 o 
   3   3   3     1769.12     1768.98     22.97 o 
   4   3   3     1178.89     1193.33     20.66 o 
   5   3   3      313.62      323.03     11.49 o 
   6   3   3       48.61       42.81     12.08 o 
   7   3   3      156.03      155.72     23.80 o 
  -5   4   3      104.36       81.28     21.20 o 
  -4   4   3      152.08      173.15     14.72 o 
  -3   4   3      370.76      353.55     18.98 o 
  -2   4   3      237.64      226.26     13.96 o 
   3   4   3      167.32      137.42     21.75 o 
   4   4   3       21.53       13.99     16.92 o 
   5   4   3       99.94       85.48     27.53 o 
  -1  -5   4      110.98       91.61     15.94 o 
   0  -5   4      237.90      239.86      6.04 o 
   1  -5   4      113.85      108.20     26.04 o 
  -5  -4   4      148.03      159.00     11.12 o 
  -4  -4   4       13.35       20.00      8.13 o 
  -3  -4   4       63.99       52.83      8.65 o 
  -2  -4   4      759.92      783.23     12.95 o 
  -1  -4   4      530.11      534.78      9.79 o 
   0  -4   4        5.71        3.65      3.19 o 
   1  -4   4      289.66      302.02      5.31 o 
   2  -4   4      441.91      458.78      8.31 o 
   3  -4   4      507.17      482.37     11.69 o 
   4  -4   4       51.47       45.87      6.10 o 
   5  -4   4      117.10      118.85     11.76 o 
  -7  -3   4       33.86       22.40     18.45 o 
  -6  -3   4      158.39      172.10     14.66 o 
  -5  -3   4      250.27      260.60     19.72 o 
  -4  -3   4       55.07       59.13      8.73 o 
  -3  -3   4       10.12        8.55      7.77 o 
  -2  -3   4       65.74       69.57      7.12 o 
  -1  -3   4       17.94       17.59      3.20 o 
   0  -3   4        5.41        2.99      1.58 o 
   1  -3   4       24.23       23.65      2.95 o 
   2  -3   4      719.32      730.37      8.01 o 
   3  -3   4       50.39       38.98     15.10 o 
   4  -3   4        0.58       -3.20      7.10 o 
   5  -3   4      133.93      143.43     13.94 o 
   6  -3   4      300.73      306.10     20.43 o 
   7  -3   4       33.78       28.14      7.61 o 
  -8  -2   4      116.76      111.26     18.24 o 
  -7  -2   4       86.30       71.81     20.26 o 
  -6  -2   4      641.01      638.68     20.85 o 
  -5  -2   4     1089.53     1083.13     29.03 o 
  -4  -2   4      154.38      156.81     13.79 o 
  -3  -2   4     1075.22     1070.32     18.48 o 
  -2  -2   4     3981.31     3962.75     54.40 o 
  -1  -2   4     2667.24     2668.50     23.03 o 
   0  -2   4       37.81       44.99      3.21 o 
   1  -2   4     4146.27     4304.03     28.91 o 
   2  -2   4     2899.50     2837.12     25.25 o 
   3  -2   4     1079.30     1087.02     18.20 o 
   4  -2   4      191.62      192.95     12.13 o 
   5  -2   4      775.13      786.65     33.59 o 
   6  -2   4      508.13      539.96     16.49 o 
   7  -2   4      279.77      293.57     15.43 o 
   8  -2   4        9.90       11.37      7.56 o 
  -8  -1   4      233.47      249.34     20.55 o 
  -7  -1   4      390.34      417.01     20.59 o 
  -6  -1   4      280.62      283.85     13.00 o 
  -5  -1   4      324.90      317.19     18.86 o 
  -4  -1   4     3980.53     3981.95     47.06 o 
  -3  -1   4     3239.34     3201.15     35.95 o 
  -2  -1   4      296.93      314.39      6.45 o 
  -1  -1   4     3882.72     3828.41     35.80 o 
   0  -1   4     9212.32     9281.57     71.00 o 
   1  -1   4     4763.28     4798.72     36.31 o 
   2  -1   4      417.69      485.73     11.34 o 
   3  -1   4     2660.24     2652.79     49.76 o 
   4  -1   4     2323.01     2289.65     38.40 o 
   5  -1   4      666.09      662.63     15.47 o 
   6  -1   4      187.89      196.87     13.62 o 
   7  -1   4      290.40      287.89     17.21 o 
   8  -1   4      105.10      104.96     11.92 o 
  -8   0   4      389.04      415.79     23.83 o 
  -7   0   4      576.07      576.19     23.35 o 
  -6   0   4       48.42       50.28     10.83 o 
  -5   0   4      117.12      124.46      9.15 o 
  -4   0   4      100.19       77.45      6.69 o 
  -3   0   4     3731.66     4081.32     41.03 o 
  -2   0   4      157.67      182.91      8.94 o 
  -1   0   4      683.40      672.31      9.86 o 
   0   0   4     1073.98     1114.42      7.89 o 
   1   0   4      132.97      127.53      3.43 o 
   2   0   4      102.84      103.17      3.60 o 
   3   0   4       21.56       37.24      3.77 o 
   4   0   4     1509.21     1573.30     73.72 o 
   5   0   4      581.70      574.28     20.45 o 
   6   0   4       65.01       49.10     18.14 o 
   7   0   4      290.98      290.25     12.18 o 
   8   0   4      402.46      403.96     16.29 o 
  -8   1   4      229.07      266.06     30.14 o 
  -7   1   4      385.07      406.65     17.90 o 
  -6   1   4      284.89      280.75     17.29 o 
  -5   1   4      334.70      336.17     14.64 o 
  -4   1   4     3914.81     3924.08     52.45 o 
  -3   1   4     3256.91     3315.89    112.46 o 
  -2   1   4      305.44      322.77     10.39 o 
  -1   1   4     3860.11     3835.42     35.00 o 
   1   1   4     4720.20     4762.32     81.45 o 
   2   1   4      400.44      453.53      6.30 o 
   3   1   4     2715.99     2695.96     29.54 o 
   4   1   4     2335.37     2395.74     44.31 o 
   5   1   4      667.38      668.77     13.90 o 
   6   1   4      180.53      192.10     11.76 o 
   7   1   4      302.20      297.19     15.97 o 
   8   1   4      108.34       65.37     34.84 o 
  -8   2   4      116.05      113.46     17.81 o 
  -7   2   4       87.69       88.50     14.36 o 
  -6   2   4      634.99      630.43     17.46 o 
  -5   2   4     1081.49     1114.17     29.38 o 
  -4   2   4      160.28      165.85      7.68 o 
  -3   2   4     1076.54     1053.36     16.23 o 
  -2   2   4     3968.14     3852.61     34.62 o 
  -1   2   4     2678.29     2681.80     27.79 o 
   1   2   4     4077.66     4108.49     65.63 o 
   2   2   4     3014.88     2997.46     29.69 o 
   3   2   4     1069.19     1063.44     12.81 o 
   4   2   4      193.18      202.67      8.93 o 
   5   2   4      771.85      771.72     24.72 o 
   6   2   4      506.88      502.19     19.65 o 
   7   2   4      293.76      311.75     16.04 o 
   8   2   4        9.54        5.69      6.51 o 
  -7   3   4       34.53       51.93     13.64 o 
  -6   3   4      161.12      176.41     13.90 o 
  -5   3   4      254.70      249.38     12.51 o 
  -4   3   4       53.21       49.25      9.35 o 
  -3   3   4        7.94        8.75      5.16 o 
  -2   3   4       66.65       65.17      4.74 o 
  -1   3   4       17.83       17.62      4.90 o 
   2   3   4      735.89      739.08     18.34 o 
   3   3   4       42.38       39.77      6.90 o 
   4   3   4        0.59        0.37      4.13 o 
   5   3   4      130.98      128.52      8.44 o 
   6   3   4      307.62      319.10     25.35 o 
   7   3   4       33.17       19.32     14.80 o 
  -5   4   4      148.97      126.88     13.22 o 
  -4   4   4       15.52       15.31      6.31 o 
  -3   4   4       70.04       49.05     25.94 o 
  -2   4   4      750.47      759.55     20.20 o 
   3   4   4      502.79      489.88     19.85 o 
   4   4   4       48.50       44.81     20.94 o 
   5   4   4      115.38       94.89     17.22 o 
  -1  -5   5       97.26       81.75     13.37 o 
   0  -5   5       69.42       63.23     20.10 o 
   1  -5   5       27.88       15.90     10.93 o 
  -5  -4   5       83.15       73.21     11.87 o 
  -4  -4   5      118.68      107.13     12.79 o 
  -3  -4   5      423.83      400.37     11.78 o 
  -2  -4   5       82.95       73.96      7.36 o 
  -1  -4   5      165.56      165.34      5.94 o 
   0  -4   5      144.99      153.32      6.08 o 
   1  -4   5      192.14      198.05      5.99 o 
   2  -4   5      382.95      355.78      9.63 o 
   3  -4   5      446.61      429.86     11.14 o 
   4  -4   5      146.40      155.21     33.45 o 
   5  -4   5       99.38      105.39     11.93 o 
  -7  -3   5      297.30      302.66     28.34 o 
  -6  -3   5       99.96       97.73     10.89 o 
  -5  -3   5      240.59      254.99     12.00 o 
  -4  -3   5     1389.12     1401.51     58.57 o 
  -3  -3   5     1660.51     1660.88     35.40 o 
  -2  -3   5       21.11       24.96      4.02 o 
  -1  -3   5      886.13      877.57     10.05 o 
   0  -3   5     2585.79     2628.85     21.13 o 
   1  -3   5      974.39      987.75      7.99 o 
   2  -3   5      132.56      134.25      3.81 o 
   3  -3   5      481.32      479.51      9.80 o 
   4  -3   5      495.20      505.50     16.08 o 
   5  -3   5       63.61       68.89      9.90 o 
   6  -3   5       19.34       11.12     10.04 o 
  -8  -2   5       46.95       39.30     20.87 o 
  -7  -2   5      156.54      174.53     23.43 o 
  -6  -2   5      311.11      322.12     14.07 o 
  -5  -2   5      347.20      359.38     14.96 o 
  -4  -2   5      119.65      122.76      9.45 o 
  -3  -2   5      435.84      438.75      9.33 o 
  -2  -2   5     1661.86     1668.31     23.53 o 
  -1  -2   5      856.81      859.09     11.45 o 
   0  -2   5      558.74      553.73      5.90 o 
   1  -2   5     1605.88     1617.33     11.00 o 
   2  -2   5      988.71     1010.09     10.58 o 
   3  -2   5      703.68      673.59     30.77 o 
   4  -2   5     1156.82     1203.42     48.14 o 
   5  -2   5      439.59      450.31     26.00 o 
   6  -2   5       42.46       41.52     10.21 o 
   7  -2   5      346.11      361.21     23.57 o 
  -8  -1   5      185.52      192.90     27.93 o 
  -7  -1   5      197.63      212.44     17.47 o 
  -6  -1   5      123.44      134.50     18.30 o 
  -5  -1   5      243.43      248.40     10.46 o 
  -4  -1   5     1129.21     1111.76     24.36 o 
  -3  -1   5     1087.26     1125.04     20.70 o 
  -2  -1   5       95.20      111.93      7.86 o 
  -1  -1   5     1681.39     1738.55     46.94 o 
   0  -1   5     1712.00     1614.80     46.29 o 
   1  -1   5     1886.99     1849.21     21.25 o 
   2  -1   5     3388.50     3538.80     59.32 o 
   3  -1   5      474.45      442.90     18.32 o 
   4  -1   5      498.43      514.18     15.49 o 
   5  -1   5      986.49      977.88     24.13 o 
   6  -1   5     1136.47     1153.74     30.32 o 
   7  -1   5      205.91      204.72     12.63 o 
   8  -1   5       96.42      100.98     16.16 o 
  -8   0   5       87.75       83.19     23.47 o 
  -7   0   5      271.26      274.33     30.00 o 
  -6   0   5     1823.86     1820.32     42.46 o 
  -5   0   5     2577.47     2636.17     45.91 o 
  -4   0   5      212.00      195.51     13.97 o 
  -3   0   5     2751.10     2784.11     28.82 o 
  -2   0   5     9281.87     9074.04    118.96 o 
  -1   0   5     5735.06     5742.34     52.37 o 
   0   0   5       23.40       24.37      1.54 o 
   1   0   5     3596.71     3553.50     25.18 o 
   2   0   5     5312.43     5137.31     47.72 o 
   3   0   5     1401.86     1411.34     17.66 o 
   4   0   5       16.76       18.56      5.09 o 
   5   0   5      433.25      443.15     14.06 o 
   6   0   5      420.73      439.93     14.01 o 
   7   0   5       40.71       31.65      9.32 o 
   8   0   5        0.82        1.80      6.19 o 
  -8   1   5      191.41      200.36     28.94 o 
  -7   1   5      196.30      206.20     18.13 o 
  -6   1   5      121.42      111.11     19.41 o 
  -5   1   5      241.37      230.49     13.18 o 
  -4   1   5     1114.98     1091.86     19.78 o 
  -3   1   5     1136.96     1171.50     32.59 o 
  -2   1   5       80.36       98.29      5.79 o 
  -1   1   5     1665.10     1659.43     22.13 o 
   1   1   5     1896.08     1889.03     20.39 o 
   2   1   5     3380.59     3449.89     27.02 o 
   3   1   5      477.81      431.98      8.98 o 
   4   1   5      479.94      495.60     12.16 o 
   5   1   5      986.66      997.72     19.14 o 
   6   1   5     1120.91     1153.52     41.02 o 
   7   1   5      206.26      216.59     18.93 o 
   8   1   5       96.99      167.17     44.37 o 
  -8   2   5       41.93       38.04     12.46 o 
  -7   2   5      154.72      169.91     14.07 o 
  -6   2   5      308.62      314.83     13.90 o 
  -5   2   5      349.92      355.55     22.35 o 
  -4   2   5      120.36      112.70     11.56 o 
  -3   2   5      433.98      419.00      8.06 o 
  -2   2   5     1643.59     1609.35     14.66 o 
  -1   2   5      870.07      867.83     11.37 o 
   1   2   5     1610.11     1614.76     33.53 o 
   2   2   5      986.59     1007.02     13.55 o 
   3   2   5      698.33      701.10     13.29 o 
   4   2   5     1153.37     1166.26     19.45 o 
   5   2   5      436.92      452.33     16.20 o 
   6   2   5       43.67       42.69      9.61 o 
   7   2   5      340.33      384.53     36.99 o 
  -7   3   5      294.70      332.21     23.08 o 
  -6   3   5       99.99       97.25     11.03 o 
  -5   3   5      236.37      245.14     15.96 o 
  -4   3   5     1385.58     1353.53     23.43 o 
  -3   3   5     1657.29     1633.17     23.46 o 
  -2   3   5       24.25       21.36      5.92 o 
  -1   3   5      890.90      890.38     15.09 o 
   2   3   5      132.52      134.06     18.06 o 
   3   3   5      496.24      489.76     11.09 o 
   4   3   5      498.47      498.29     15.09 o 
   5   3   5       61.89       67.82      6.41 o 
   6   3   5       19.65       27.43     24.45 o 
  -5   4   5       83.38       74.50     10.88 o 
  -4   4   5      117.09       98.90      8.60 o 
  -3   4   5      420.55      369.01     17.28 o 
  -2   4   5       89.57       87.46      8.84 o 
   3   4   5      472.43      432.12     19.77 o 
   4   4   5      133.06      136.80     16.19 o 
   5   4   5      101.32       95.42     17.46 o 
  -1  -5   6       53.39       46.87     15.86 o 
   0  -5   6       67.06       58.93     18.98 o 
  -5  -4   6      240.99      217.62     30.21 o 
  -4  -4   6       19.60       20.45      6.75 o 
  -3  -4   6      114.88      115.09      9.00 o 
  -2  -4   6      547.93      554.42     10.69 o 
  -1  -4   6      287.39      287.82      6.94 o 
   0  -4   6       97.08       93.63      5.23 o 
   1  -4   6      217.38      224.78      6.15 o 
   2  -4   6      192.71      186.70      5.84 o 
   3  -4   6       43.14       37.85      8.45 o 
   4  -4   6      148.26      140.07     38.30 o 
   5  -4   6       31.27       24.07     26.08 o 
  -7  -3   6       28.70       32.12     10.37 o 
  -6  -3   6       18.14       16.27     13.99 o 
  -5  -3   6       29.60       27.99      9.32 o 
  -4  -3   6       10.14        8.87      7.18 o 
  -3  -3   6       44.80       49.26      7.81 o 
  -2  -3   6     1084.17     1089.04     15.61 o 
  -1  -3   6      565.76      564.40      8.96 o 
   0  -3   6       28.55       25.23      3.14 o 
   1  -3   6      617.77      634.85      7.29 o 
   2  -3   6     1537.01     1563.54     11.99 o 
   3  -3   6      898.91      911.57     14.01 o 
   4  -3   6       39.57       37.04      8.11 o 
   5  -3   6      472.19      504.42     11.97 o 
   6  -3   6      498.17      507.44     18.55 o 
  -8  -2   6       52.32       42.16     12.68 o 
  -7  -2   6       93.18       87.70     12.11 o 
  -6  -2   6      705.00      704.55     29.53 o 
  -5  -2   6     1065.49     1059.65     22.93 o 
  -4  -2   6      231.82      219.76     11.18 o 
  -3  -2   6      672.52      685.56     14.23 o 
  -2  -2   6     1881.00     1844.02     29.53 o 
  -1  -2   6     1436.47     1408.26     15.68 o 
   0  -2   6      623.93      627.65      6.86 o 
   1  -2   6     1763.05     1796.22     12.88 o 
   2  -2   6      502.43      504.57      8.68 o 
   3  -2   6      518.30      516.51      8.98 o 
   4  -2   6      524.27      519.96     21.08 o 
   5  -2   6      287.12      291.56     15.26 o 
   6  -2   6        5.46        8.53      7.83 o 
   7  -2   6      118.91      104.53     17.29 o 
  -8  -1   6      352.97      356.71     23.58 o 
  -7  -1   6      829.58      840.77     36.06 o 
  -6  -1   6      106.87      106.88     10.54 o 
  -5  -1   6      511.49      509.61     21.96 o 
  -4  -1   6     2590.21     2592.36     31.77 o 
  -3  -1   6     2074.29     2049.08     25.21 o 
  -2  -1   6     2138.34     2282.89     24.69 o 
  -1  -1   6     2041.77     2014.68     21.28 o 
   0  -1   6     3243.24     3203.28     31.67 o 
   1  -1   6     1344.50     1249.53     30.82 o 
   2  -1   6     1925.11     1947.73     15.84 o 
   3  -1   6     1017.19     1055.50     24.35 o 
   4  -1   6      449.25      475.45     14.56 o 
   5  -1   6      330.31      331.19     12.82 o 
   6  -1   6      240.83      252.51     12.41 o 
   7  -1   6      109.40      101.39     10.95 o 
   8  -1   6       71.89       44.12     21.74 o 
  -8   0   6        5.47       -2.50      8.16 o 
  -7   0   6        0.73        0.45     10.38 o 
  -6   0   6        4.64        4.83      8.07 o 
  -5   0   6      123.62      120.55     11.67 o 
  -4   0   6      475.74      424.54     10.49 o 
  -3   0   6     2833.26     2952.89     36.82 o 
  -2   0   6       38.46       44.42      4.26 o 
  -1   0   6     1382.68     1365.48     13.54 o 
   0   0   6     9359.60     9799.06     77.47 o 
   1   0   6     3069.57     3055.79     22.89 o 
   2   0   6      361.15      382.11      5.99 o 
   3   0   6     7630.56     7670.94    101.70 o 
   4   0   6     2476.43     2369.37     29.27 o 
   5   0   6      935.39      973.49     17.35 o 
   6   0   6       59.09       57.95      9.02 o 
   7   0   6      815.02      824.30     21.12 o 
   8   0   6      569.72      591.05     21.83 o 
  -8   1   6      364.53      380.29     20.27 o 
  -7   1   6      819.58      829.16     38.33 o 
  -6   1   6      108.05      112.45     13.00 o 
  -5   1   6      516.15      516.63     16.83 o 
  -4   1   6     2575.43     2552.51     34.06 o 
  -3   1   6     2126.19     2090.79     30.32 o 
  -2   1   6     2129.84     2320.19     56.41 o 
  -1   1   6     2018.82     1994.12     21.52 o 
   0   1   6     3222.71     3188.16     33.67 o 
   1   1   6     1351.71     1242.84     26.37 o 
   2   1   6     1929.40     1903.80     21.62 o 
   3   1   6     1030.89     1050.91     11.34 o 
   4   1   6      434.91      446.91      9.69 o 
   5   1   6      331.37      329.10     12.87 o 
   6   1   6      240.64      246.24     11.58 o 
   7   1   6      109.67      113.11     20.99 o 
   8   1   6       74.88       81.62     16.05 o 
  -8   2   6       52.81       54.63     12.88 o 
  -7   2   6       94.50       87.56     10.73 o 
  -6   2   6      713.18      720.51     25.03 o 
  -5   2   6     1051.51     1072.77     38.78 o 
  -4   2   6      239.70      234.26     11.62 o 
  -3   2   6      676.40      681.58     11.45 o 
  -2   2   6     1891.90     1825.88     21.37 o 
  -1   2   6     1421.07     1402.57     17.45 o 
   1   2   6     1748.40     1757.58     28.21 o 
   2   2   6      516.40      520.01      8.33 o 
   3   2   6      506.56      504.90      9.85 o 
   4   2   6      517.08      512.73      8.84 o 
   5   2   6      288.37      286.39     14.62 o 
   6   2   6        5.85        9.59      6.27 o 
   7   2   6      115.37      120.63     16.69 o 
  -7   3   6       29.17       31.54     14.04 o 
  -6   3   6       19.06       18.17      7.31 o 
  -5   3   6       27.68       25.35      8.14 o 
  -4   3   6       10.51       11.84      4.47 o 
  -3   3   6       45.86       45.48      6.89 o 
  -2   3   6     1101.23     1104.24     17.96 o 
  -1   3   6      548.94      546.28     10.22 o 
   2   3   6     1519.78     1514.38     43.70 o 
   3   3   6      899.85      913.11     16.04 o 
   4   3   6       40.55       39.80      6.40 o 
   5   3   6      464.79      484.21     12.10 o 
   6   3   6      499.25      518.49     30.97 o 
  -5   4   6      243.42      201.46     22.13 o 
  -4   4   6       20.47       22.55      9.39 o 
  -3   4   6      115.45       91.43     27.42 o 
  -2   4   6      552.09      540.15     14.41 o 
   3   4   6       41.21       45.36     19.58 o 
   4   4   6      148.30      143.18     16.53 o 
   5   4   6       31.55       20.67     24.16 o 
  -5  -4   7       72.97       59.48     17.34 o 
  -4  -4   7      175.15      183.51     21.24 o 
  -3  -4   7      194.62      186.30     10.59 o 
  -2  -4   7       40.25       38.08      5.29 o 
  -1  -4   7      283.56      277.70      6.51 o 
   0  -4   7      620.34      632.35      9.16 o 
   1  -4   7      302.39      304.66      5.98 o 
   2  -4   7        1.30        2.11      2.68 o 
   3  -4   7      213.28      233.34     14.21 o 
   4  -4   7      432.38      432.87     26.29 o 
  -7  -3   7      164.70      159.30     17.98 o 
  -6  -3   7      101.81      104.97     19.09 o 
  -5  -3   7       97.20       92.93     11.40 o 
  -4  -3   7      650.95      664.71     17.50 o 
  -3  -3   7      255.89      265.64      9.13 o 
  -2  -3   7       68.00       67.89      6.59 o 
  -1  -3   7       82.86       83.29      4.87 o 
   0  -3   7      382.49      388.24      6.72 o 
   1  -3   7       33.55       30.28      2.86 o 
   2  -3   7       26.94       29.70      3.57 o 
   3  -3   7       33.53       31.88      5.27 o 
   4  -3   7       18.26       18.84      6.05 o 
   5  -3   7       26.13       23.81      5.34 o 
   6  -3   7        2.26        0.44      3.71 o 
  -8  -2   7        1.91        1.82      7.52 o 
  -7  -2   7      221.57      223.56     54.35 o 
  -6  -2   7      245.26      253.09     15.86 o 
  -5  -2   7      385.09      385.06     15.36 o 
  -4  -2   7     1007.62      999.11     19.68 o 
  -3  -2   7     1074.54     1071.76     22.02 o 
  -2  -2   7      820.56      895.52     17.40 o 
  -1  -2   7     3334.87     3484.38     32.03 o 
   0  -2   7     3132.12     3097.53     20.88 o 
   1  -2   7     1703.48     1678.69     10.34 o 
   2  -2   7        0.40        0.91      1.43 o 
   3  -2   7     1189.10     1225.66     22.84 o 
   4  -2   7     2422.73     2422.93     57.87 o 
   5  -2   7       93.45       96.22     11.34 o 
   6  -2   7       86.78       77.55     13.03 o 
   7  -2   7      194.09      199.56      9.57 o 
  -8  -1   7       78.77       79.22     16.79 o 
  -7  -1   7      215.34      226.73     15.13 o 
  -6  -1   7      535.48      542.09     19.94 o 
  -5  -1   7      665.47      636.85     17.83 o 
  -4  -1   7      502.44      500.60     18.26 o 
  -3  -1   7     1178.33     1208.24     21.33 o 
  -2  -1   7     5105.98     5129.85     74.92 o 
  -1  -1   7     4035.52     4045.49     39.48 o 
   0  -1   7      287.26      272.60      7.05 o 
   1  -1   7     3018.85     2978.52     25.12 o 
   2  -1   7     4970.76     4921.73     57.77 o 
   3  -1   7     2259.36     2266.23     35.94 o 
   4  -1   7      247.23      254.58      6.87 o 
   5  -1   7      906.01      902.21     15.75 o 
   6  -1   7      813.19      839.46     15.85 o 
   7  -1   7      124.75      136.49     11.10 o 
   8  -1   7       46.27       30.47     14.21 o 
  -8   0   7      133.12      145.05     15.69 o 
  -7   0   7       86.61       97.78     12.63 o 
  -6   0   7     1296.15     1322.25     29.26 o 
  -5   0   7     1497.95     1563.09     27.94 o 
  -4   0   7      211.79      219.68     11.34 o 
  -3   0   7      457.57      436.76     10.27 o 
  -2   0   7     2334.71     2373.34     22.34 o 
  -1   0   7     1511.19     1495.01     16.73 o 
   0   0   7        9.07        7.93      2.43 o 
   1   0   7      425.30      424.32      6.54 o 
   2   0   7      133.20      134.29      3.87 o 
   3   0   7       26.58       26.79      3.84 o 
   4   0   7       21.02       28.57      4.28 o 
   5   0   7       78.37       66.38      9.86 o 
   6   0   7      141.25      133.54     13.58 o 
   7   0   7      101.39       95.81     14.85 o 
   8   0   7        2.27        6.91      8.49 o 
  -8   1   7       80.62       74.34     14.35 o 
  -7   1   7      209.21      228.09     20.44 o 
  -6   1   7      537.11      536.45     21.19 o 
  -5   1   7      667.13      649.54     18.14 o 
  -4   1   7      498.05      485.86     13.94 o 
  -3   1   7     1166.90     1137.47     17.63 o 
  -2   1   7     5102.84     5187.33     51.17 o 
  -1   1   7     4037.51     4064.21     43.40 o 
   0   1   7      291.00      278.74      4.09 o 
   1   1   7     3012.23     2858.23     46.22 o 
   2   1   7     4991.85     4906.01     50.86 o 
   3   1   7     2272.96     2313.62     34.60 o 
   4   1   7      245.84      250.03     11.55 o 
   5   1   7      905.42      890.52     17.93 o 
   6   1   7      820.06      858.37     23.93 o 
   7   1   7      124.97      123.89     16.60 o 
   8   1   7       47.52       50.54     15.96 o 
  -8   2   7        2.47       -2.12      8.61 o 
  -7   2   7      228.80      241.48     19.98 o 
  -6   2   7      243.74      266.04     25.03 o 
  -5   2   7      383.21      388.31     24.20 o 
  -4   2   7     1005.28      991.11     17.57 o 
  -3   2   7     1059.57     1040.69     21.23 o 
  -2   2   7      862.21      881.55      9.34 o 
  -1   2   7     3347.35     3431.61     35.52 o 
   1   2   7     1708.34     1717.52     37.37 o 
   2   2   7        0.39       -0.15      2.03 o 
   3   2   7     1183.67     1195.79     17.14 o 
   4   2   7     2447.69     2392.38     33.77 o 
   5   2   7       89.70      100.26      6.55 o 
   6   2   7       84.61       76.10     15.20 o 
   7   2   7      196.05      216.28     23.35 o 
  -7   3   7      173.35      186.09     15.99 o 
  -6   3   7       98.78       93.43     13.33 o 
  -5   3   7       97.05       97.42      7.70 o 
  -4   3   7      648.08      633.39     16.26 o 
  -3   3   7      267.99      264.67      7.16 o 
  -2   3   7       66.05       65.91      6.38 o 
   2   3   7       26.51       24.14      8.98 o 
   3   3   7       33.56       20.40      7.74 o 
   4   3   7       20.49       17.54      5.68 o 
   5   3   7       26.27       21.84      7.89 o 
   6   3   7        2.29       -0.40      2.78 o 
  -4   4   7      173.75      176.00     15.67 o 
  -3   4   7      194.05      179.61     11.85 o 
   3   4   7      201.78      230.03     29.87 o 
   4   4   7      436.82      425.48     39.71 o 
  -5  -4   8       49.89       56.55     10.46 o 
  -4  -4   8      131.38      113.34     27.44 o 
  -3  -4   8      128.42      121.02      9.87 o 
  -2  -4   8        5.78        3.80      3.52 o 
  -1  -4   8       78.55       77.22      5.78 o 
   0  -4   8      246.00      230.85      5.73 o 
   1  -4   8       81.43       81.34      3.58 o 
   2  -4   8       76.88       80.92     10.18 o 
   3  -4   8      130.46      126.29     12.93 o 
   4  -4   8       71.50       72.52     12.86 o 
  -6  -3   8      462.32      482.18     40.64 o 
  -5  -3   8      658.07      652.09     30.42 o 
  -4  -3   8       46.28       42.60      9.15 o 
  -3  -3   8      559.70      573.56     12.47 o 
  -2  -3   8     1659.38     1668.52     18.81 o 
  -1  -3   8     1932.56     1965.78     17.25 o 
   0  -3   8        1.60        1.67      1.93 o 
   1  -3   8     1190.77     1203.56     10.22 o 
   2  -3   8     1405.63     1449.97     15.74 o 
   3  -3   8      447.93      433.68     10.51 o 
   4  -3   8       39.50       32.86      3.08 o 
   5  -3   8      497.93      448.81     29.42 o 
   6  -3   8      153.58      162.82      8.37 o 
  -7  -2   8       97.45       95.03     15.11 o 
  -6  -2   8      129.35      144.17     14.53 o 
  -5  -2   8      356.84      368.44     20.84 o 
  -4  -2   8      778.09      789.44     23.03 o 
  -3  -2   8      588.31      591.97     17.35 o 
  -2  -2   8       51.85       51.02      7.43 o 
  -1  -2   8      585.12      611.39     11.31 o 
   0  -2   8     1124.26     1075.49     16.61 o 
   1  -2   8      690.42      693.88     13.96 o 
   2  -2   8      227.55      233.85      4.93 o 
   3  -2   8      503.05      510.41      8.94 o 
   4  -2   8      430.81      455.69      8.41 o 
   5  -2   8      221.18      219.27      7.32 o 
   6  -2   8      312.01      302.07      8.66 o 
   7  -2   8       91.63       82.75     10.49 o 
  -8  -1   8      147.76      141.16     15.80 o 
  -7  -1   8      218.58      271.49     28.50 o 
  -6  -1   8      420.51      419.50     18.39 o 
  -5  -1   8      509.93      512.95     16.82 o 
  -4  -1   8      363.72      374.52     16.90 o 
  -3  -1   8      558.96      582.83     15.45 o 
  -2  -1   8     1058.69     1023.66     13.69 o 
  -1  -1   8     2809.13     2901.62     28.90 o 
   0  -1   8       53.61       65.68      4.00 o 
   1  -1   8      660.27      655.04      6.80 o 
   2  -1   8     1823.63     1833.30     14.02 o 
   3  -1   8      350.54      338.07      5.57 o 
   4  -1   8      812.69      832.00     22.05 o 
   5  -1   8      694.44      700.66     16.72 o 
   6  -1   8      108.56      119.86     10.14 o 
   7  -1   8      235.45      239.26     11.65 o 
   8  -1   8      197.12      127.75     46.36 o 
  -8   0   8      346.63      344.40     33.23 o 
  -7   0   8      264.30      295.09     20.37 o 
  -6   0   8      441.52      410.16     15.88 o 
  -5   0   8      906.19      895.96     21.33 o 
  -4   0   8     3129.31     3077.94     59.35 o 
  -3   0   8     5350.10     5226.16     55.61 o 
  -2   0   8       73.37       67.04      4.57 o 
  -1   0   8     2510.90     2450.65     25.01 o 
   0   0   8    13829.65    14533.95    121.10 o 
   1   0   8     3997.45     3895.49     37.97 o 
   2   0   8        6.92        7.35      2.22 o 
   3   0   8     2798.27     2745.61     26.70 o 
   4   0   8     2545.64     2501.17     43.60 o 
   5   0   8      560.24      564.09     11.76 o 
   6   0   8       44.31       45.83      7.52 o 
   7   0   8      314.97      333.27     23.12 o 
   8   0   8       73.75       62.37     12.61 o 
  -8   1   8      142.91      144.57     28.35 o 
  -7   1   8      227.57      250.73     19.12 o 
  -6   1   8      423.44      426.95     26.15 o 
  -5   1   8      510.83      486.51     14.07 o 
  -4   1   8      359.91      358.42     16.91 o 
  -3   1   8      560.43      568.46     16.37 o 
  -2   1   8     1066.08     1014.69     17.92 o 
  -1   1   8     2823.02     3005.58     89.26 o 
   0   1   8       58.47       64.65      2.42 o 
   1   1   8      654.95      596.91     28.75 o 
   2   1   8     1827.74     1882.54     63.61 o 
   3   1   8      352.51      342.07      8.45 o 
   4   1   8      789.91      795.81     12.66 o 
   5   1   8      702.58      688.99     20.63 o 
   6   1   8      109.41      117.85     11.41 o 
   7   1   8      232.73      233.93     11.86 o 
   8   1   8      197.97      197.36     20.06 o 
  -7   2   8       95.80       91.32     23.71 o 
  -6   2   8      131.68      148.48     15.86 o 
  -5   2   8      349.24      372.23     24.58 o 
  -4   2   8      781.00      809.92     24.92 o 
  -3   2   8      584.46      568.66     16.74 o 
  -2   2   8       53.91       61.04      6.41 o 
  -1   2   8      575.35      560.95     12.59 o 
   1   2   8      699.33      696.86     25.43 o 
   2   2   8      223.50      227.48     11.43 o 
   3   2   8      503.40      508.29      9.10 o 
   4   2   8      436.83      437.97     11.58 o 
   5   2   8      219.46      210.62     15.41 o 
   6   2   8      311.47      314.85     14.87 o 
   7   2   8       93.40      101.27     27.19 o 
  -6   3   8      465.93      496.99     25.29 o 
  -5   3   8      652.48      633.59     15.20 o 
  -4   3   8       45.99       42.01      7.13 o 
  -3   3   8      559.63      564.87     10.25 o 
  -2   3   8     1628.55     1618.75     26.47 o 
   2   3   8     1394.16     1401.03     45.11 o 
   3   3   8      453.38      450.21      6.59 o 
   4   3   8       36.57       31.26      5.34 o 
   5   3   8      511.84      471.75     13.75 o 
   6   3   8      151.46      165.46     41.56 o 
  -5   4   8       48.25       55.87     12.99 o 
  -4   4   8      131.50      104.62     13.55 o 
  -3   4   8      125.10      111.11      9.68 o 
   3   4   8      125.99      126.31     27.37 o 
   4   4   8       75.39       81.52     28.22 o 
  -4  -4   9      364.91      321.44     50.90 o 
  -3  -4   9      296.94      302.83     19.66 o 
  -2  -4   9       23.93       21.30      4.38 o 
  -1  -4   9      117.18      112.78      5.47 o 
   0  -4   9      964.86      901.31     37.31 o 
   1  -4   9      200.10      220.63     17.31 o 
   2  -4   9       76.75       84.04     10.12 o 
   3  -4   9      106.30      107.75     11.39 o 
   4  -4   9      112.21      104.12     14.53 o 
  -6  -3   9       19.51       17.03      8.19 o 
  -5  -3   9        5.27        7.83     11.23 o 
  -4  -3   9        2.53        7.04      8.02 o 
  -3  -3   9       44.34       48.71      8.07 o 
  -2  -3   9        0.29        1.10      3.67 o 
  -1  -3   9       55.42       61.49      4.35 o 
   0  -3   9      663.70      669.84      6.86 o 
   1  -3   9      354.57      380.88     13.07 o 
   2  -3   9       10.97        8.68      8.51 o 
   3  -3   9      361.42      381.24      7.62 o 
   4  -3   9      652.77      644.74     33.52 o 
   5  -3   9      303.14      286.80     11.57 o 
   6  -3   9       57.78       50.88     30.34 o 
  -7  -2   9      390.97      377.44     33.35 o 
  -6  -2   9       88.03       87.89     10.40 o 
  -5  -2   9      191.93      185.67     17.99 o 
  -4  -2   9     1841.80     1828.85     34.91 o 
  -3  -2   9     1546.58     1537.73     26.86 o 
  -2  -2   9       55.00       52.89      7.09 o 
  -1  -2   9      861.14      846.73      9.34 o 
   0  -2   9     2543.29     2532.29     35.75 o 
   1  -2   9     1411.46     1410.78     21.54 o 
   2  -2   9      383.24      396.31     10.36 o 
   3  -2   9      831.40      843.55     14.63 o 
   4  -2   9      258.60      272.28      7.48 o 
   5  -2   9      587.47      569.94     12.21 o 
   6  -2   9      188.50      181.83     11.56 o 
   7  -2   9       56.40       45.23      7.21 o 
  -8  -1   9      100.58      105.85     18.62 o 
  -7  -1   9      244.18      230.83     23.38 o 
  -6  -1   9      767.25      801.24     31.45 o 
  -5  -1   9     1668.61     1619.57     28.75 o 
  -4  -1   9      216.92      213.45     14.66 o 
  -3  -1   9     1055.77     1057.09     16.45 o 
  -2  -1   9     5388.86     5423.27     58.02 o 
  -1  -1   9     1472.11     1384.06     15.59 o 
   0  -1   9      509.91      529.59      9.86 o 
   1  -1   9     2210.01     2268.42     38.78 o 
   2  -1   9     2438.03     2398.59     24.28 o 
   3  -1   9      902.06      897.47     11.66 o 
   4  -1   9      486.38      483.61     15.39 o 
   5  -1   9      218.60      240.94     12.03 o 
   6  -1   9      238.92      233.02     14.01 o 
   7  -1   9      132.49      126.54     12.60 o 
  -8   0   9       43.15       36.94     15.74 o 
  -7   0   9        1.20       -2.30     13.08 o 
  -6   0   9        8.70       19.05     14.50 o 
  -5   0   9       27.86       25.50     12.20 o 
  -4   0   9       13.14       14.25      4.91 o 
  -3   0   9       72.56       74.69      6.20 o 
  -2   0   9      478.41      491.26     11.17 o 
  -1   0   9      630.21      617.90      7.12 o 
   0   0   9        7.27        5.57      1.94 o 
   1   0   9     1027.46      997.99      7.26 o 
   2   0   9     2831.03     2844.76     33.57 o 
   3   0   9     1140.05     1111.82     14.61 o 
   4   0   9        3.17        1.33      4.47 o 
   5   0   9     1003.44     1030.63     18.87 o 
   6   0   9     1188.40     1195.43     37.77 o 
   7   0   9      178.34      167.64     49.13 o 
   8   0   9       31.83       27.31     20.25 o 
  -8   1   9       99.70       78.75     26.83 o 
  -7   1   9      249.67      240.90     18.74 o 
  -6   1   9      756.63      783.65     24.63 o 
  -5   1   9     1665.55     1623.62     35.68 o 
  -4   1   9      216.78      210.88      8.85 o 
  -3   1   9     1049.19     1022.10     16.80 o 
  -2   1   9     5395.91     5352.22     56.19 o 
  -1   1   9     1437.96     1349.39     17.64 o 
   0   1   9      534.61      559.53     14.15 o 
   1   1   9     2204.89     2206.21     55.44 o 
   2   1   9     2436.76     2402.29     76.00 o 
   3   1   9      901.75      879.08     14.28 o 
   4   1   9      482.22      474.93      9.43 o 
   5   1   9      222.53      239.73      9.84 o 
   6   1   9      243.06      241.76     13.48 o 
   7   1   9      131.28      197.26     24.97 o 
  -7   2   9      388.67      389.95     24.38 o 
  -6   2   9       87.13       86.98     20.10 o 
  -5   2   9      193.12      196.92     12.61 o 
  -4   2   9     1837.55     1836.21     37.08 o 
  -3   2   9     1544.72     1490.34     22.13 o 
  -2   2   9       58.79       57.27      6.21 o 
  -1   2   9      842.90      809.78     10.22 o 
   1   2   9     1416.58     1401.14     26.23 o 
   2   2   9      385.13      396.95     14.75 o 
   3   2   9      832.97      842.62     14.45 o 
   4   2   9      248.53      259.86     10.36 o 
   5   2   9      579.38      533.16     30.34 o 
   6   2   9      193.08      200.58     15.46 o 
   7   2   9       57.24       34.53     20.31 o 
  -6   3   9       18.79       19.97     13.42 o 
  -5   3   9        5.41        8.96      8.90 o 
  -4   3   9        2.79       -0.06      3.86 o 
  -3   3   9       44.50       40.74      5.98 o 
  -2   3   9        0.40        2.46      3.06 o 
   2   3   9       10.78        7.60     14.37 o 
   3   3   9      363.51      380.71     19.49 o 
   4   3   9      651.04      643.30     12.05 o 
   5   3   9      296.01      281.09     11.65 o 
   6   3   9       57.24       40.58     18.80 o 
  -4   4   9      366.97      332.54     32.11 o 
  -3   4   9      292.90      268.71     11.36 o 
   3   4   9      104.70      106.53     16.38 o 
   4   4   9      114.87      113.86     18.15 o 
  -4  -4  10       54.08       41.08     12.37 o 
  -3  -4  10       72.23       59.62     17.49 o 
  -2  -4  10      212.74      216.44     13.72 o 
  -1  -4  10      271.14      295.42     16.30 o 
   0  -4  10      115.43      126.65     10.98 o 
   1  -4  10      142.15      136.26     33.69 o 
   2  -4  10      343.91      360.65     16.77 o 
   3  -4  10      202.52      200.24     16.44 o 
   4  -4  10       23.45       19.12     13.86 o 
  -6  -3  10      244.48      249.15     30.90 o 
  -5  -3  10      828.04      790.75     72.30 o 
  -4  -3  10       78.07       66.17     14.44 o 
  -3  -3  10      276.04      277.78     13.70 o 
  -2  -3  10      890.41      894.82     13.61 o 
  -1  -3  10      551.83      555.22      6.97 o 
   0  -3  10      116.44      127.82     11.45 o 
   1  -3  10      494.24      506.11     18.49 o 
   2  -3  10      239.90      238.62     10.92 o 
   3  -3  10       73.91       72.21      6.10 o 
   4  -3  10       13.75       10.14      3.51 o 
   5  -3  10       18.42       16.27     13.24 o 
   6  -3  10       14.53       17.79     25.57 o 
  -7  -2  10      124.27      116.03     25.73 o 
  -6  -2  10       89.13       88.39     19.62 o 
  -5  -2  10       37.58       39.96      7.74 o 
  -4  -2  10      687.60      702.77     22.57 o 
  -3  -2  10      570.81      564.84     16.86 o 
  -2  -2  10     1006.01     1009.45     17.11 o 
  -1  -2  10     1440.35     1445.27     20.56 o 
   0  -2  10      434.70      426.29     16.11 o 
   1  -2  10     1057.74     1085.93     27.26 o 
   2  -2  10     1905.97     1911.74     25.73 o 
   3  -2  10      953.50      957.70     17.07 o 
   4  -2  10       51.57       42.75      4.52 o 
   5  -2  10      639.45      629.47     18.96 o 
   6  -2  10      457.71      477.39     13.62 o 
   7  -2  10       61.43       50.26      6.73 o 
  -8  -1  10       40.78       36.91     21.82 o 
  -7  -1  10       27.76       25.66     17.83 o 
  -6  -1  10      537.99      503.31     17.05 o 
  -5  -1  10      234.14      251.19     13.63 o 
  -4  -1  10      677.68      673.13     13.25 o 
  -3  -1  10     1021.53     1032.63     16.56 o 
  -2  -1  10      863.61      856.17     18.30 o 
  -1  -1  10     1025.53      983.83     11.07 o 
   0  -1  10     3291.84     3302.41     34.93 o 
   1  -1  10     2307.80     2335.94     37.87 o 
   2  -1  10      541.61      543.19      8.16 o 
   3  -1  10     1302.72     1297.83     22.03 o 
   4  -1  10     1974.78     1980.35     29.19 o 
   5  -1  10      513.16      523.93     12.89 o 
   6  -1  10       56.45       49.91      7.38 o 
   7  -1  10      354.15      366.98     12.76 o 
  -8   0  10      488.64      513.24     28.08 o 
  -7   0  10     1366.56     1326.13     35.35 o 
  -6   0  10       35.19       50.63     12.15 o 
  -5   0  10      363.34      380.31     12.70 o 
  -4   0  10     2301.74     2309.62     37.27 o 
  -3   0  10     3694.90     3670.18     46.21 o 
  -2   0  10       91.31       98.24      9.31 o 
  -1   0  10     2996.69     3142.30     30.01 o 
   1   0  10     2226.57     2303.29     16.38 o 
   2   0  10        2.64        2.99      2.30 o 
   3   0  10      349.81      330.89      7.02 o 
   4   0  10      204.11      215.25      6.67 o 
   5   0  10       19.48       20.98      7.92 o 
   6   0  10       37.74       37.12      6.92 o 
   7   0  10       28.72       16.56      9.57 o 
   8   0  10       31.59        4.45      7.66 o 
  -8   1  10       40.80       34.93     17.13 o 
  -7   1  10       27.95       29.04     13.70 o 
  -6   1  10      538.68      518.25     17.25 o 
  -5   1  10      240.11      251.61     19.03 o 
  -4   1  10      669.18      660.50     21.14 o 
  -3   1  10     1033.04     1034.99     17.10 o 
  -2   1  10      858.55      882.50     22.23 o 
  -1   1  10     1041.71     1007.29     12.28 o 
   0   1  10     3313.69     3252.80    112.16 o 
   1   1  10     2251.24     2202.10     33.76 o 
   2   1  10      547.02      553.22     11.97 o 
   3   1  10     1321.39     1307.52     20.53 o 
   4   1  10     1967.95     1967.25     39.96 o 
   5   1  10      504.89      497.98     16.15 o 
   6   1  10       54.75       48.30      9.37 o 
   7   1  10      353.55      398.78     19.40 o 
  -7   2  10      125.72      117.80     18.53 o 
  -6   2  10       85.44       83.25     14.04 o 
  -5   2  10       42.50       42.83      9.32 o 
  -4   2  10      696.05      711.29     16.11 o 
  -3   2  10      568.32      546.90     16.81 o 
  -2   2  10     1016.35      996.39     14.36 o 
  -1   2  10     1441.49     1379.30     44.95 o 
   2   2  10     1908.09     1888.11     48.02 o 
   3   2  10      952.38      946.21     15.05 o 
   4   2  10       51.48       43.68      5.76 o 
   5   2  10      635.52      603.47     27.60 o 
   6   2  10      456.37      472.31     28.04 o 
   7   2  10       62.22       12.83     34.86 o 
  -6   3  10      230.74      249.63     14.78 o 
  -5   3  10      849.47      819.88     23.79 o 
  -4   3  10       75.80       71.92      8.74 o 
  -3   3  10      279.91      274.62      8.94 o 
  -2   3  10      891.27      874.03     16.19 o 
   2   3  10      237.21      236.78     15.98 o 
   3   3  10       72.47       84.92     23.53 o 
   4   3  10       14.70        8.53      3.53 o 
   5   3  10       16.84       11.15     23.65 o 
   6   3  10       14.44        7.10     27.99 o 
  -4   4  10       56.54       43.21      8.97 o 
   3   4  10      201.32      184.19     19.67 o 
   4   4  10       23.17       25.43     14.36 o 
  -4  -4  11      134.32       72.29     47.34 o 
  -3  -4  11      122.54      104.60     42.57 o 
  -2  -4  11       85.26       88.32     10.62 o 
  -1  -4  11      310.73      315.95     24.09 o 
   0  -4  11       71.79       72.63     10.19 o 
   1  -4  11       24.25       23.00      9.82 o 
   2  -4  11      124.33      135.93     13.77 o 
   3  -4  11       62.70       55.69     13.08 o 
   4  -4  11       18.12       12.32     18.10 o 
  -6  -3  11      147.27      126.18     16.54 o 
  -5  -3  11      347.36      325.29     26.41 o 
  -4  -3  11      432.41      421.47     26.18 o 
  -3  -3  11      629.35      610.54     28.35 o 
  -2  -3  11       48.91       47.17      6.16 o 
  -1  -3  11      417.09      404.26      9.78 o 
   0  -3  11     2392.46     2458.24     45.01 o 
   1  -3  11      507.44      514.19     19.41 o 
   2  -3  11       18.99       15.86      5.70 o 
   3  -3  11      509.61      547.07     13.82 o 
   4  -3  11      864.30      869.16     49.27 o 
   5  -3  11      149.64      149.99     20.84 o 
  -7  -2  11      255.87      249.57     20.49 o 
  -6  -2  11      156.15      133.35     13.91 o 
  -5  -2  11      222.03      231.99     14.71 o 
  -4  -2  11      616.79      643.69     25.94 o 
  -3  -2  11      761.82      778.60     24.70 o 
  -2  -2  11      521.80      521.97     11.94 o 
  -1  -2  11      582.57      575.71      9.73 o 
   0  -2  11      285.24      289.33     11.06 o 
   1  -2  11      426.10      403.90     17.34 o 
   2  -2  11      719.32      723.85     11.73 o 
   3  -2  11      192.85      185.71      3.63 o 
   4  -2  11       30.81       25.43      4.79 o 
   5  -2  11      159.00      147.84      7.18 o 
   6  -2  11      116.46      103.59     13.40 o 
   7  -2  11       62.05       53.82      8.59 o 
  -8  -1  11      105.21       94.64     18.56 o 
  -7  -1  11       78.64       83.25     21.45 o 
  -6  -1  11      771.10      767.91     24.35 o 
  -5  -1  11      500.60      543.17     23.45 o 
  -4  -1  11      610.84      601.54     15.42 o 
  -3  -1  11      782.38      777.77     23.96 o 
  -2  -1  11     1122.35     1105.64     14.09 o 
  -1  -1  11      983.44      977.80     11.32 o 
   0  -1  11     1982.11     2019.58     23.70 o 
   1  -1  11      771.98      757.05     13.08 o 
   2  -1  11       32.25       33.79      3.73 o 
   3  -1  11      438.65      443.95      7.03 o 
   4  -1  11      712.60      717.08     18.23 o 
   5  -1  11      128.58      135.38      6.54 o 
   6  -1  11      281.81      287.34     11.71 o 
   7  -1  11       80.59       72.98     15.96 o 
  -8   0  11       14.50       16.14     13.72 o 
  -7   0  11       33.02       34.66     13.13 o 
  -6   0  11      453.10      476.07     20.25 o 
  -5   0  11     1173.61     1140.20     23.89 o 
  -4   0  11      140.42      136.27     12.89 o 
  -3   0  11      856.41      838.69     14.40 o 
  -2   0  11     5040.25     4966.70     57.03 o 
  -1   0  11     4792.88     4819.32     49.04 o 
   0   0  11      135.80      141.93      3.72 o 
   1   0  11     3346.52     3321.50     22.68 o 
   2   0  11     5873.18     5682.74     86.73 o 
   3   0  11     1771.39     1739.12     21.38 o 
   4   0  11       23.09       22.00      4.94 o 
   5   0  11     1178.12     1215.83     19.54 o 
   6   0  11      887.26      939.32     19.53 o 
   7   0  11       84.40       81.93     26.16 o 
  -8   1  11      109.54      109.97     18.16 o 
  -7   1  11       78.24       70.30     24.14 o 
  -6   1  11      779.88      766.33     31.78 o 
  -5   1  11      494.88      526.61     14.52 o 
  -4   1  11      622.15      589.38     15.84 o 
  -3   1  11      791.81      758.19     15.06 o 
  -2   1  11     1129.66     1098.27     15.60 o 
  -1   1  11      989.60      969.43     13.79 o 
   0   1  11     1950.73     1974.58     32.08 o 
   1   1  11      798.25      777.37      8.34 o 
   2   1  11       31.64       31.08      4.04 o 
   3   1  11      442.44      424.45     10.21 o 
   4   1  11      712.63      705.31     15.10 o 
   5   1  11      122.68      123.11      9.32 o 
   6   1  11      283.98      273.60     11.10 o 
   7   1  11       83.28       98.25     23.12 o 
  -7   2  11      259.48      279.40     20.32 o 
  -6   2  11      157.11      147.02     13.02 o 
  -5   2  11      214.49      227.45     22.84 o 
  -4   2  11      630.07      645.49     24.99 o 
  -3   2  11      763.96      770.53     19.51 o 
  -2   2  11      524.79      499.42     11.36 o 
  -1   2  11      572.14      552.17      8.10 o 
   2   2  11      719.72      706.38     20.83 o 
   3   2  11      195.76      191.11      4.90 o 
   4   2  11       32.00       22.76      5.26 o 
   5   2  11      158.11      130.41     25.31 o 
   6   2  11      119.28       60.43     54.51 o 
   7   2  11       64.34       16.87     29.14 o 
  -6   3  11      144.58      125.16     11.55 o 
  -5   3  11      338.66      296.19     12.98 o 
  -4   3  11      444.02      422.78     17.80 o 
  -3   3  11      625.12      596.16     12.02 o 
  -2   3  11       48.02       44.89      3.94 o 
   2   3  11       18.10       11.73      9.79 o 
   3   3  11      508.66      527.90     23.98 o 
   4   3  11      860.00      860.51     32.03 o 
   5   3  11      152.94      187.85     21.63 o 
  -4   4  11      133.26      139.11     17.81 o 
   4   4  11       17.93        7.20     23.48 o 
  -4  -4  12       28.30       13.85     10.72 o 
  -3  -4  12       81.23       76.73     17.12 o 
  -2  -4  12      469.89      499.13     20.56 o 
  -1  -4  12      246.27      269.50     24.49 o 
   0  -4  12       66.16       75.26     11.95 o 
   1  -4  12      299.02      316.83     14.85 o 
   2  -4  12      367.46      383.05     18.68 o 
   3  -4  12       84.98       88.55     14.72 o 
  -6  -3  12      166.30      133.25     35.56 o 
  -5  -3  12       73.94       70.19     13.37 o 
  -4  -3  12        3.43        1.29      4.72 o 
  -3  -3  12       15.44       15.93      6.12 o 
  -2  -3  12       37.20       34.12      5.64 o 
  -1  -3  12        6.09        6.74      6.00 o 
   0  -3  12       88.13       84.32     15.96 o 
   1  -3  12      189.51      201.58     12.59 o 
   2  -3  12      156.56      175.46     10.58 o 
   3  -3  12      115.87      123.70     10.94 o 
   4  -3  12       15.58       10.58      8.24 o 
   5  -3  12      131.49      132.50     19.94 o 
  -7  -2  12      105.78       96.80     23.57 o 
  -6  -2  12      367.38      372.01     25.60 o 
  -5  -2  12     1576.92     1547.78     35.31 o 
  -4  -2  12       46.91       37.86      8.63 o 
  -3  -2  12      478.39      474.37     15.02 o 
  -2  -2  12     1815.54     1759.84     46.67 o 
  -1  -2  12     1740.57     1689.53     45.58 o 
   0  -2  12       88.84       85.78      8.62 o 
   1  -2  12     2363.46     2424.83     33.72 o 
   2  -2  12     1200.30     1209.25     19.56 o 
   3  -2  12      628.32      604.10     16.59 o 
   4  -2  12      147.13      141.24      5.77 o 
   5  -2  12      365.67      367.02     18.61 o 
   6  -2  12      222.59      232.70     18.47 o 
  -8  -1  12      184.57      149.65     29.70 o 
  -7  -1  12      317.95      329.49     17.66 o 
  -6  -1  12      105.25      103.99     18.74 o 
  -5  -1  12      213.45      219.17     13.08 o 
  -4  -1  12     2793.77     2782.77     47.42 o 
  -3  -1  12     1777.86     1764.74     36.06 o 
  -2  -1  12      140.59      142.20      7.73 o 
  -1  -1  12     1294.26     1278.82     11.92 o 
   0  -1  12     4262.72     4303.32     50.14 o 
   1  -1  12     1874.18     1853.08     27.17 o 
   2  -1  12       22.09       19.10      4.08 o 
   3  -1  12     1214.85     1211.39     20.23 o 
   4  -1  12      983.48      993.22     20.33 o 
   5  -1  12      260.95      254.48      8.95 o 
   6  -1  12       79.75       64.96     10.47 o 
   7  -1  12      177.58      157.26     48.12 o 
  -8   0  12      138.93      143.24     16.95 o 
  -7   0  12      361.35      373.10     18.75 o 
  -6   0  12      111.26      122.55     11.81 o 
  -5   0  12        4.22       -0.12      7.06 o 
  -4   0  12      126.68      132.52      9.34 o 
  -3   0  12      401.37      397.46     10.43 o 
  -2   0  12       45.61       45.72      4.73 o 
  -1   0  12        2.55        5.03      2.66 o 
   0   0  12        1.47        0.02      1.99 o 
   1   0  12      186.87      195.83      4.70 o 
   2   0  12       69.56       68.79      3.66 o 
   3   0  12      412.36      404.64      9.62 o 
   4   0  12      511.36      497.25     11.92 o 
   5   0  12      313.55      303.89      9.04 o 
   6   0  12       34.19       29.96     10.05 o 
   7   0  12      362.67      353.63     29.83 o 
  -8   1  12      181.69      166.80     20.13 o 
  -7   1  12      319.67      325.30     29.79 o 
  -6   1  12      101.27      107.50     14.44 o 
  -5   1  12      216.31      214.95     13.06 o 
  -4   1  12     2734.12     2679.92     37.10 o 
  -3   1  12     1818.67     1800.24     29.35 o 
  -2   1  12      139.01      133.09      8.91 o 
  -1   1  12     1291.63     1266.27     18.77 o 
   0   1  12     4206.46     4220.64     40.22 o 
   1   1  12     1910.44     1870.30     27.53 o 
   2   1  12       20.88       20.69      2.47 o 
   3   1  12     1231.46     1221.15     19.38 o 
   4   1  12      978.57      979.37     20.59 o 
   5   1  12      264.61      243.88     20.48 o 
   6   1  12       79.39       69.51      9.83 o 
   7   1  12      185.24      201.25     19.02 o 
  -7   2  12      108.10      106.85     13.99 o 
  -6   2  12      381.81      361.69     21.28 o 
  -5   2  12     1529.41     1471.71     32.35 o 
  -4   2  12       56.94       49.94     13.86 o 
  -3   2  12      480.30      482.66     10.56 o 
  -2   2  12     1831.74     1752.90     25.65 o 
  -1   2  12     1724.26     1666.11     16.31 o 
   2   2  12     1271.26     1267.01     28.33 o 
   3   2  12      617.22      579.66     32.95 o 
   4   2  12      144.31      140.27     11.86 o 
   5   2  12      363.30      343.98     33.20 o 
   6   2  12      221.71      228.20     42.87 o 
  -6   3  12      170.06      170.43     16.22 o 
  -5   3  12       70.31       69.05     10.44 o 
  -4   3  12        2.87        3.09      4.67 o 
  -3   3  12       14.30       17.18      4.30 o 
  -2   3  12       37.49       36.70      3.25 o 
   3   3  12      110.82      121.54     16.31 o 
   4   3  12       15.65       17.77     12.46 o 
   5   3  12      131.28       86.84     36.09 o 
  -4   4  12       29.38       32.79     14.14 o 
  -3  -4  13       49.08       53.85     16.94 o 
  -2  -4  13       68.00       77.44     29.97 o 
  -1  -4  13      152.70      157.87     16.69 o 
   0  -4  13      129.19      138.54     15.44 o 
   1  -4  13      101.31      105.78     12.06 o 
   2  -4  13      121.10      123.82     12.82 o 
   3  -4  13       92.02       87.09     13.08 o 
  -6  -3  13       69.24       59.52     17.31 o 
  -5  -3  13       34.97       32.78      8.68 o 
  -4  -3  13      989.06      901.75     72.58 o 
  -3  -3  13      843.89      796.14     52.89 o 
  -2  -3  13       72.13       61.65      8.52 o 
  -1  -3  13      388.70      399.31     16.85 o 
   0  -3  13      941.11      994.92     31.44 o 
   1  -3  13      972.80     1002.72     21.95 o 
   2  -3  13       94.32       97.45      9.69 o 
   3  -3  13      215.67      243.53     19.18 o 
   4  -3  13      206.03      214.67     14.11 o 
   5  -3  13       18.99       21.30     14.48 o 
  -7  -2  13       41.02       35.94     18.98 o 
  -6  -2  13      216.21      207.51     39.85 o 
  -5  -2  13      197.22      197.39     12.96 o 
  -4  -2  13      229.52      219.10     16.01 o 
  -3  -2  13      211.44      203.14     14.39 o 
  -2  -2  13      690.82      685.22     15.69 o 
   0  -2  13      388.58      404.09     18.58 o 
   1  -2  13     1000.04     1005.87     26.23 o 
   2  -2  13      599.18      580.87     14.34 o 
   3  -2  13      313.00      301.76     12.67 o 
   4  -2  13      691.16      675.73     20.40 o 
   5  -2  13      292.48      292.16      8.88 o 
   6  -2  13       12.34        6.34      4.72 o 
  -7  -1  13      158.34      159.20     19.53 o 
  -6  -1  13       31.55       30.65     15.88 o 
  -5  -1  13      169.05      176.99     17.52 o 
  -4  -1  13      898.03      895.16     23.47 o 
  -3  -1  13      709.94      710.37     27.00 o 
  -2  -1  13      292.61      282.80      9.67 o 
  -1  -1  13      433.37      423.23      7.10 o 
   0  -1  13      601.57      582.73     15.60 o 
   1  -1  13      536.94      526.26     11.60 o 
   2  -1  13     2508.12     2506.71     27.90 o 
   3  -1  13      469.67      473.11     11.68 o 
   4  -1  13      122.87      121.68      5.22 o 
   5  -1  13      370.06      353.92     13.15 o 
   6  -1  13      536.51      545.93     15.13 o 
  -8   0  13       65.37       61.80     17.44 o 
  -7   0  13      165.13      167.39     18.46 o 
  -6   0  13     1285.40     1297.32     39.14 o 
  -5   0  13     1463.51     1513.02     34.97 o 
  -4   0  13      296.57      310.39     16.12 o 
  -3   0  13     1138.87     1143.43     23.41 o 
  -2   0  13     3827.12     3827.91     52.59 o 
  -1   0  13     2364.06     2351.16     24.30 o 
   0   0  13       51.20       50.61      5.45 o 
   1   0  13      992.76      976.95      9.34 o 
   2   0  13     1958.61     1909.89     19.83 o 
   3   0  13      640.27      605.53     14.43 o 
   4   0  13       35.37       38.12      8.58 o 
   5   0  13      113.23      116.76      7.97 o 
   6   0  13      121.97      120.59     10.48 o 
   7   0  13       14.11        6.86      5.44 o 
  -7   1  13      162.80      160.09     14.67 o 
  -6   1  13       29.70       33.51     15.74 o 
  -5   1  13      176.47      182.37     13.43 o 
  -4   1  13      859.45      864.88     16.22 o 
  -3   1  13      742.07      744.79     12.78 o 
  -2   1  13      297.81      294.84      7.79 o 
  -1   1  13      438.95      430.53      8.27 o 
   0   1  13      593.37      591.08      7.84 o 
   1   1  13      516.02      512.96      6.93 o 
   2   1  13     2513.82     2487.19     20.86 o 
   3   1  13      466.22      461.29     11.90 o 
   4   1  13      124.43      124.66      5.97 o 
   5   1  13      365.41      344.76     12.36 o 
   6   1  13      528.51      542.45     23.27 o 
   7   1  13      188.53      185.05     32.74 o 
  -7   2  13       38.66       42.34     11.60 o 
  -6   2  13      211.45      238.11     24.59 o 
  -5   2  13      206.93      201.68     16.26 o 
  -4   2  13      230.56      232.48     26.59 o 
  -3   2  13      206.47      203.01     10.46 o 
  -2   2  13      694.11      672.03     16.18 o 
  -1   2  13      639.38      585.67      6.99 o 
   2   2  13      588.05      587.44     32.98 o 
   3   2  13      312.13      291.28     29.74 o 
   4   2  13      683.85      647.27     16.94 o 
   5   2  13      292.29      247.53     21.18 o 
   6   2  13       12.08        1.19      5.40 o 
  -6   3  13       70.58       70.75     14.02 o 
  -5   3  13       38.11       38.03      9.25 o 
  -4   3  13      975.10      906.56     40.38 o 
  -3   3  13      854.33      811.95     20.36 o 
  -2   3  13       73.57       64.91      6.59 o 
   4   3  13      206.34      195.90     36.85 o 
   5   3  13       18.83       16.44     15.54 o 
  -3  -4  14      174.35      161.37     22.04 o 
  -2  -4  14      165.09      177.37     37.17 o 
  -1  -4  14       78.46       79.96     17.85 o 
   0  -4  14       84.71       89.37     11.40 o 
   1  -4  14       98.36      100.66     14.66 o 
   2  -4  14       77.61       80.21     12.10 o 
  -5  -3  14       92.91       75.21     24.35 o 
  -4  -3  14       11.88        9.60      8.40 o 
  -3  -3  14       82.60       70.07     20.66 o 
  -2  -3  14      456.49      479.82     19.63 o 
  -1  -3  14      534.27      560.82     19.68 o 
   0  -3  14        7.17        6.87      8.39 o 
   1  -3  14      349.00      369.69     20.21 o 
   2  -3  14      625.28      645.71     15.29 o 
   3  -3  14      510.75      538.39     20.21 o 
   4  -3  14        1.71        4.77      7.11 o 
   5  -3  14      238.61      237.97     40.62 o 
  -7  -2  14       21.94       12.48     10.52 o 
  -6  -2  14      381.30      381.86     20.73 o 
  -5  -2  14      555.33      540.65     29.80 o 
  -4  -2  14      194.91      210.32     14.39 o 
  -3  -2  14      248.38      232.15     22.55 o 
  -2  -2  14      982.19      970.87     28.78 o 
  -1  -2  14      797.76      812.87     24.16 o 
   0  -2  14      477.15      486.41     20.68 o 
   1  -2  14      101.36      101.12     14.21 o 
   2  -2  14      652.17      664.65     13.66 o 
   3  -2  14      242.26      235.70     10.40 o 
   4  -2  14      392.36      369.19     21.98 o 
   5  -2  14       45.83       29.53      7.63 o 
   6  -2  14        1.46        2.67      5.54 o 
  -7  -1  14      462.18      483.62     20.32 o 
  -6  -1  14      177.44      179.34     15.12 o 
  -5  -1  14      211.93      207.21     13.99 o 
  -4  -1  14     1025.91     1018.08     19.57 o 
  -3  -1  14     1459.37     1472.02     48.41 o 
  -2  -1  14      974.14      970.99     16.69 o 
  -1  -1  14      808.10      798.59     11.17 o 
   0  -1  14     1007.44      994.02     13.95 o 
   1  -1  14      334.37      325.56     13.64 o 
   2  -1  14     1892.32     1883.53     26.87 o 
   3  -1  14      259.47      249.86      8.08 o 
   4  -1  14       70.78       72.39      9.20 o 
   5  -1  14      157.42      151.88     24.58 o 
   6  -1  14      206.52      208.03      9.17 o 
   7  -1  14       22.00       18.89     10.43 o 
  -7   0  14       46.66       35.07     19.85 o 
  -6   0  14       10.46        9.49      9.56 o 
  -5   0  14      130.04      114.81     16.37 o 
  -4   0  14       12.36        9.88      4.93 o 
  -3   0  14     4263.21     4213.60    102.64 o 
  -2   0  14       32.77       37.02      8.04 o 
  -1   0  14     1182.19     1216.79     18.98 o 
   0   0  14     2353.66     2317.29     26.55 o 
   1   0  14     2402.43     2470.60     21.43 o 
   2   0  14      339.85      341.65      6.38 o 
   3   0  14     3536.99     3526.18     54.81 o 
   4   0  14     1135.52     1119.75     19.16 o 
   5   0  14      477.14      467.26     12.14 o 
   6   0  14        8.93        9.90      6.37 o 
   7   0  14      363.05      394.05     28.80 o 
  -7   1  14      460.91      456.42     22.77 o 
  -6   1  14      175.94      184.47     16.56 o 
  -5   1  14      200.54      201.52     19.38 o 
  -4   1  14     1072.90     1085.94     21.68 o 
  -3   1  14     1464.96     1495.79     33.51 o 
  -2   1  14      969.16      960.54     15.18 o 
  -1   1  14      798.80      795.94     13.15 o 
   0   1  14     1008.36     1027.69     11.65 o 
   1   1  14      344.16      335.39      6.79 o 
   2   1  14     1911.25     1897.93     16.94 o 
   3   1  14      242.81      235.53      8.32 o 
   4   1  14       70.14       62.92      8.52 o 
   5   1  14      153.25      150.88     14.25 o 
   6   1  14      208.67      202.89     36.02 o 
   7   1  14       22.07       11.95      8.06 o 
  -7   2  14       22.54       14.19     16.66 o 
  -6   2  14      385.99      369.83     21.61 o 
  -5   2  14      566.42      528.51     27.83 o 
  -4   2  14      190.86      218.66     20.84 o 
  -3   2  14      246.27      241.41     13.79 o 
  -2   2  14      985.95      976.00     16.29 o 
  -1   2  14      802.05      775.22     12.62 o 
   2   2  14      633.64      665.24     22.28 o 
   3   2  14      242.92      247.05     29.57 o 
   4   2  14      394.86      344.08     22.87 o 
   5   2  14       46.80       33.77     11.43 o 
   6   2  14        1.59       -8.88     20.42 o 
  -5   3  14       95.15       77.48     12.07 o 
  -4   3  14       10.41       13.23      5.65 o 
  -3   3  14       84.43       82.66      5.38 o 
   3   3  14      518.29      522.08     26.80 o 
   4   3  14        1.72       -1.22     11.02 o 
   5   3  14      238.55      234.41     26.16 o 
  -2  -4  15       20.92       24.02     27.20 o 
  -1  -4  15       93.20       94.44     19.53 o 
   0  -4  15      327.56      355.63     22.70 o 
   1  -4  15      236.94      267.75     18.82 o 
   2  -4  15        1.42        0.91      8.28 o 
  -5  -3  15       36.14       23.89     10.09 o 
  -4  -3  15      197.40      176.98     23.27 o 
  -3  -3  15      220.26      195.78     25.73 o 
  -2  -3  15       12.75        7.49      5.72 o 
  -1  -3  15       49.39       62.36     17.12 o 
   0  -3  15       15.38       16.53      7.80 o 
   1  -3  15        8.45        7.61     10.25 o 
   2  -3  15        1.51        6.29      6.77 o 
   3  -3  15       12.24        4.96      8.95 o 
   4  -3  15       36.45       43.26     10.41 o 
  -6  -2  15      150.72      142.84     32.47 o 
  -5  -2  15      174.18      170.12     21.33 o 
  -4  -2  15      711.69      703.21     43.69 o 
  -3  -2  15      620.41      582.89     44.85 o 
  -2  -2  15      225.05      215.41     12.10 o 
  -1  -2  15      710.83      716.52     18.45 o 
   0  -2  15     1701.51     1739.46     25.16 o 
   1  -2  15      720.95      723.90     13.86 o 
   2  -2  15       46.56       44.38      7.99 o 
   3  -2  15      474.91      472.38     15.61 o 
   4  -2  15      713.31      663.14     54.35 o 
   5  -2  15      157.54      136.14     15.53 o 
   6  -2  15       58.69       52.83     26.76 o 
  -7  -1  15      125.85      121.15     18.17 o 
  -6  -1  15      489.69      485.99     28.08 o 
  -5  -1  15      457.75      447.83     32.21 o 
  -4  -1  15      108.97      105.41     12.67 o 
  -3  -1  15      439.64      435.57      9.37 o 
  -2  -1  15     3508.16     3529.78     73.18 o 
  -1  -1  15     1510.98     1501.26     15.72 o 
   0  -1  15      121.91      117.79      8.10 o 
   1  -1  15     1173.39     1162.69     14.12 o 
   2  -1  15     1093.33     1096.27     16.15 o 
   3  -1  15     1818.68     1830.56     39.85 o 
   4  -1  15      133.75      120.80     10.37 o 
   5  -1  15      397.04      387.06     17.27 o 
   6  -1  15      271.84      280.47     16.04 o 
  -7   0  15        5.93       15.30     12.52 o 
  -6   0  15      413.57      431.65     27.33 o 
  -5   0  15      831.27      859.98     33.71 o 
  -4   0  15      280.54      292.48     12.23 o 
  -3   0  15       49.01       47.44      6.47 o 
  -2   0  15      850.51      843.96     18.34 o 
  -1   0  15      546.72      543.88      7.53 o 
   0   0  15        5.90        6.92      3.30 o 
   1   0  15       98.55       95.09      3.76 o 
   2   0  15        9.38        8.65      3.02 o 
   3   0  15       23.83       26.44      4.09 o 
   4   0  15       34.79       32.01      5.78 o 
   5   0  15        6.15        3.40      7.53 o 
   6   0  15      146.65      123.20     15.11 o 
  -7   1  15      128.01      140.42     14.36 o 
  -6   1  15      488.96      491.42     18.18 o 
  -5   1  15      448.88      458.98     23.45 o 
  -4   1  15      118.63      109.78     13.99 o 
  -3   1  15      402.39      398.62     12.64 o 
  -2   1  15     3513.41     3489.46     43.15 o 
  -1   1  15     1511.68     1493.14     19.82 o 
   0   1  15      128.36      133.39      4.31 o 
   1   1  15     1164.92     1182.71      9.72 o 
   2   1  15     1090.97     1087.24     10.60 o 
   3   1  15     1843.15     1860.54     26.29 o 
   4   1  15      130.85      121.16      8.36 o 
   5   1  15      397.33      387.04     34.01 o 
   6   1  15      278.57      298.96     23.31 o 
  -6   2  15      149.61      148.12     16.97 o 
  -5   2  15      172.05      157.84     14.30 o 
  -4   2  15      699.50      720.11     22.81 o 
  -3   2  15      618.72      614.66     18.67 o 
  -2   2  15      232.82      226.66      7.52 o 
  -1   2  15      707.46      682.68     12.07 o 
   3   2  15      477.71      466.67     22.41 o 
   4   2  15      723.43      739.65     28.73 o 
   5   2  15      156.38      165.05     34.28 o 
   6   2  15       59.21       49.34     18.94 o 
  -5   3  15       38.54       28.25     10.03 o 
  -4   3  15      197.17      182.18      9.67 o 
  -3   3  15      213.86      189.64      9.01 o 
   3   3  15       12.38        9.32     11.53 o 
   4   3  15       35.90       33.84     16.84 o 
  -2  -4  16        2.75       -4.11     22.09 o 
  -1  -4  16       17.80       12.00     14.26 o 
   0  -4  16       85.93       91.32     14.13 o 
   1  -4  16       78.86       84.88     19.81 o 
  -5  -3  16      384.12      329.19     53.84 o 
  -4  -3  16       62.13       34.29     15.07 o 
  -3  -3  16      161.55      175.19     13.25 o 
  -2  -3  16      982.17     1006.54     27.72 o 
  -1  -3  16      910.25      970.10     26.98 o 
   0  -3  16       14.61        8.46      9.34 o 
   1  -3  16      354.55      382.64     17.43 o 
   2  -3  16      751.52      795.77     19.54 o 
   3  -3  16      286.82      318.90     23.07 o 
   4  -3  16       22.20       26.26      9.95 o 
  -6  -2  16       96.46       72.15     25.34 o 
  -5  -2  16      168.99      157.89     16.93 o 
  -4  -2  16      232.41      227.70     24.16 o 
  -3  -2  16      215.89      195.76     26.40 o 
  -2  -2  16      479.29      479.17     22.25 o 
  -1  -2  16      673.47      698.07     16.92 o 
   0  -2  16      578.49      599.18     14.95 o 
   1  -2  16      205.16      215.67      9.45 o 
   2  -2  16      104.12      111.98      8.38 o 
   3  -2  16      321.85      330.58     18.04 o 
   4  -2  16      337.92      302.83     16.93 o 
   5  -2  16      145.36      154.07     17.03 o 
  -7  -1  16      203.97      221.86     19.20 o 
  -6  -1  16      185.94      159.27     23.84 o 
  -5  -1  16      219.02      216.86     15.20 o 
  -4  -1  16      143.74      146.26     13.68 o 
  -3  -1  16      705.98      715.21     31.28 o 
  -2  -1  16      110.74      112.89      6.78 o 
  -1  -1  16      651.79      661.20      9.88 o 
   0  -1  16      118.68      133.31     11.55 o 
   1  -1  16      490.05      483.80     10.58 o 
   2  -1  16      358.66      365.43     12.49 o 
   3  -1  16      151.27      138.39      6.22 o 
   4  -1  16      583.20      552.48     19.91 o 
   5  -1  16      281.84      268.34     15.56 o 
   6  -1  16       68.45       51.77     16.40 o 
  -7   0  16      415.05      407.16     46.94 o 
  -6   0  16       97.58       92.13     13.82 o 
  -5   0  16      319.56      329.95     21.25 o 
  -4   0  16     2491.56     2487.20     35.49 o 
  -3   0  16      903.92      922.22     35.15 o 
  -2   0  16      412.08      410.52     13.35 o 
  -1   0  16      968.04      988.97     13.95 o 
   0   0  16     3664.64     3648.89     41.06 o 
   1   0  16     1752.51     1758.92     15.92 o 
   2   0  16      151.67      149.64      6.53 o 
   3   0  16       20.05       20.45      3.42 o 
   4   0  16     1894.36     1871.98     27.27 o 
   5   0  16      198.24      199.83     14.88 o 
  -7   1  16      201.04      200.44     18.46 o 
  -6   1  16      186.23      195.68     15.27 o 
  -5   1  16      217.99      225.17     14.77 o 
  -4   1  16      146.74      156.70     11.54 o 
  -3   1  16      698.87      706.25     19.53 o 
  -2   1  16      110.36      111.52     13.41 o 
  -1   1  16      650.86      651.40      9.81 o 
   0   1  16      116.12      128.73      4.60 o 
   1   1  16      492.85      499.86      6.21 o 
   2   1  16      354.72      345.30      7.90 o 
   3   1  16      160.19      147.50      5.33 o 
   4   1  16      554.73      530.89     15.55 o 
   5   1  16      290.40      270.60     28.43 o 
   6   1  16       67.05       61.28     28.66 o 
  -6   2  16       94.79       86.82     19.02 o 
  -5   2  16      175.78      180.07     12.38 o 
  -4   2  16      225.24      244.79     13.80 o 
  -3   2  16      211.24      212.21     11.45 o 
  -2   2  16      481.71      483.45     10.79 o 
  -1   2  16      678.86      661.88     10.51 o 
   3   2  16      322.12      340.76     34.52 o 
   4   2  16      340.94      330.94     37.49 o 
   5   2  16      137.21      149.60     36.29 o 
  -5   3  16      382.83      318.94     28.33 o 
  -4   3  16       60.22       45.57     10.71 o 
  -3   3  16      151.63      127.30     21.22 o 
   4   3  16       23.57       16.04     28.17 o 
  -4  -3  17       18.27       14.22     11.86 o 
  -3  -3  17       63.61       60.76     11.59 o 
  -2  -3  17       48.79       43.55     12.85 o 
  -1  -3  17       65.14       73.77     13.75 o 
   0  -3  17      379.88      432.24     20.63 o 
   1  -3  17      213.74      215.99     18.49 o 
   2  -3  17       16.34       17.68      7.38 o 
   3  -3  17      165.58      174.11     16.31 o 
   4  -3  17      185.75      185.74     13.43 o 
  -6  -2  17       63.12       51.15     15.79 o 
  -5  -2  17       60.44       38.98     14.26 o 
  -4  -2  17      618.44      604.40     60.88 o 
  -3  -2  17      918.62      848.52     62.77 o 
  -2  -2  17       40.57       25.56      9.01 o 
  -1  -2  17      184.12      184.02     12.88 o 
   0  -2  17      957.52     1025.39     23.47 o 
   1  -2  17      490.95      516.06     12.97 o 
   2  -2  17      180.81      180.76     11.50 o 
   3  -2  17      350.22      357.61     12.63 o 
   4  -2  17      107.36      114.22     10.67 o 
   5  -2  17      160.07      162.44     17.31 o 
  -7  -1  17       16.86       12.55     16.77 o 
  -6  -1  17      563.28      569.82     31.81 o 
  -5  -1  17      908.40      911.64     39.93 o 
  -4  -1  17       84.03       80.76     11.92 o 
  -3  -1  17      457.22      453.62     12.73 o 
  -2  -1  17      873.46      892.72     22.49 o 
  -1  -1  17     1702.67     1704.76     18.12 o 
   0  -1  17      282.28      303.72     10.74 o 
   1  -1  17      863.83      873.46     13.41 o 
   2  -1  17      704.20      703.33     14.58 o 
   3  -1  17      288.57      289.87     12.95 o 
   4  -1  17      204.10      196.09     12.00 o 
   5  -1  17      275.12      254.20     18.77 o 
   6  -1  17       32.78        4.98     13.88 o 
  -7   0  17        6.90        9.10     11.43 o 
  -6   0  17        6.11        5.62     12.70 o 
  -5   0  17        0.30       -7.04      7.65 o 
  -4   0  17       12.20        9.87      5.21 o 
  -3   0  17       31.59       33.42      8.88 o 
  -2   0  17      585.79      583.47     17.81 o 
  -1   0  17      545.34      568.36      9.48 o 
   0   0  17       44.18       56.12      6.94 o 
   1   0  17      410.39      430.14      9.04 o 
   2   0  17     1686.69     1684.96     20.82 o 
   3   0  17      702.80      705.67     14.47 o 
   4   0  17       13.45        7.28      4.11 o 
   5   0  17      392.68      401.27     21.04 o 
   6   0  17      420.30      405.41     34.97 o 
  -7   1  17       14.71       13.10     16.60 o 
  -6   1  17      568.46      586.51     18.89 o 
  -5   1  17      921.08      941.89     30.48 o 
  -4   1  17       82.36       72.66     16.18 o 
  -3   1  17      465.59      451.76     17.13 o 
  -2   1  17      876.87      907.78     22.00 o 
  -1   1  17     1709.44     1696.58     16.82 o 
   0   1  17      280.58      294.37      4.65 o 
   1   1  17      870.32      888.65      8.87 o 
   2   1  17      698.25      691.92     17.64 o 
   3   1  17      274.85      255.26      9.16 o 
   4   1  17      219.63      208.52      9.59 o 
   5   1  17      267.89      273.32     12.92 o 
   6   1  17       31.97        7.86     14.43 o 
  -6   2  17       63.83       47.16     17.63 o 
  -5   2  17       61.43       64.04     10.88 o 
  -4   2  17      626.01      645.78     38.30 o 
  -3   2  17      922.43      931.92     23.10 o 
  -2   2  17       42.55       34.39      6.95 o 
  -1   2  17      178.51      168.44      5.51 o 
   3   2  17      355.37      361.39     22.11 o 
   4   2  17      101.19       99.73     18.17 o 
   5   2  17      156.32      131.28     21.39 o 
  -4   3  17       17.99        9.57     14.22 o 
  -3   3  17       61.25       58.25     16.57 o 
   4   3  17      194.40      205.68     24.61 o 
  -4  -3  18       80.25       74.04     24.12 o 
  -3  -3  18       84.48       78.82     15.81 o 
  -2  -3  18      419.77      461.87     31.03 o 
  -1  -3  18       89.49       98.41     15.29 o 
   0  -3  18       67.45       74.19     14.19 o 
   1  -3  18       58.18       63.53     16.00 o 
   2  -3  18      120.78      124.46     12.26 o 
   3  -3  18        9.07        5.83      9.53 o 
  -5  -2  18      105.16       77.41     29.99 o 
  -4  -2  18      179.65      159.48     31.14 o 
  -3  -2  18      240.04      215.51     23.40 o 
  -2  -2  18      927.63      929.72     19.99 o 
  -1  -2  18      344.10      377.94     22.48 o 
   0  -2  18      184.54      209.47     19.24 o 
   1  -2  18      289.83      296.03      9.93 o 
   2  -2  18      803.19      842.82     19.11 o 
   3  -2  18      466.26      459.31     16.27 o 
   4  -2  18      136.51      126.89     40.98 o 
  -6  -1  18      113.96       85.64     22.10 o 
  -5  -1  18      317.37      310.53     20.63 o 
  -4  -1  18      330.17      321.36     28.72 o 
  -3  -1  18      461.58      466.72     19.40 o 
  -2  -1  18      307.59      307.90      8.03 o 
  -1  -1  18      944.42      930.86     23.31 o 
   0  -1  18     1163.30     1228.00     26.12 o 
   1  -1  18      810.64      821.82     14.66 o 
   2  -1  18       77.09       91.16      7.37 o 
   3  -1  18      661.41      674.00     14.49 o 
   4  -1  18      741.28      689.96     19.50 o 
   5  -1  18      184.38      162.11     16.62 o 
  -6   0  18      495.37      536.79     29.20 o 
  -5   0  18       80.07       76.94     11.44 o 
  -4   0  18     1501.27     1517.73     27.83 o 
  -3   0  18      669.82      705.22     28.38 o 
  -2   0  18      309.51      304.71     14.13 o 
  -1   0  18      164.55      179.78      6.23 o 
   0   0  18     1384.75     1373.80     21.11 o 
   1   0  18      284.74      293.91      8.20 o 
   2   0  18       26.60       27.25      5.09 o 
   3   0  18       62.87       58.71      5.11 o 
   4   0  18       67.69       59.92     11.34 o 
   5   0  18        9.60        1.12      6.50 o 
   6   0  18       32.29       14.46     17.02 o 
  -6   1  18      115.00      109.45     13.50 o 
  -5   1  18      315.76      318.25     13.20 o 
  -4   1  18      328.27      333.70     14.48 o 
  -3   1  18      457.68      462.69     13.82 o 
  -2   1  18      300.83      322.17     12.62 o 
  -1   1  18      935.64      916.78     13.82 o 
   0   1  18     1175.25     1244.63     10.90 o 
   1   1  18      820.81      837.23     10.66 o 
   2   1  18       73.23       69.19      3.77 o 
   3   1  18      645.27      595.11     27.83 o 
   5   1  18      189.03      164.71     18.22 o 
  -5   2  18      103.69       83.12     12.10 o 
  -4   2  18      180.54      197.35     23.84 o 
  -3   2  18      247.63      246.16     14.48 o 
  -2   2  18      894.12      841.01     24.77 o 
  -1   2  18      371.00      373.15     10.25 o 
   4   2  18      136.64      149.97     32.56 o 
   5   2  18      153.07      135.29     34.80 o 
  -4   3  18       81.06       87.85     20.00 o 
  -3   3  18       86.65       87.75     18.64 o 
  -3  -3  19      398.61      431.94     23.76 o 
  -2  -3  19       89.52       89.65     15.95 o 
  -1  -3  19      345.06      342.80     21.55 o 
   0  -3  19      584.98      621.72     25.55 o 
   1  -3  19      427.12      456.44     25.53 o 
   2  -3  19        5.02        1.51      7.67 o 
   3  -3  19      190.52      201.19     17.20 o 
  -5  -2  19       96.24       66.88     27.61 o 
  -4  -2  19      184.65      153.44     30.26 o 
  -3  -2  19      314.41      269.91     32.43 o 
  -2  -2  19      304.33      268.49     29.82 o 
  -1  -2  19      387.74      402.67     17.26 o 
   0  -2  19       51.89       46.39     10.49 o 
   1  -2  19      135.25      136.57     11.38 o 
   2  -2  19      326.18      333.55     12.24 o 
   3  -2  19      105.78       89.83     31.63 o 
   4  -2  19       28.03       19.23     10.34 o 
  -6  -1  19       57.53       43.07     10.85 o 
  -5  -1  19      521.23      524.45     29.79 o 
  -4  -1  19      283.86      275.55     16.36 o 
  -3  -1  19      270.66      257.41     10.97 o 
  -2  -1  19      211.53      203.18     14.10 o 
  -1  -1  19      134.45      134.25      9.94 o 
   0  -1  19      371.65      382.26     13.33 o 
   1  -1  19      309.70      290.09     10.33 o 
   2  -1  19        4.95        4.31      4.03 o 
   3  -1  19      134.97      135.93      9.16 o 
   4  -1  19      202.28      193.75     10.63 o 
   5  -1  19      122.65       50.76     39.81 o 
  -6   0  19      358.74      371.17     27.16 o 
  -5   0  19      464.08      462.78     24.01 o 
  -4   0  19       47.63       47.76      6.96 o 
  -3   0  19      362.00      372.28     15.81 o 
  -2   0  19     1478.53     1504.52     25.64 o 
  -1   0  19     1544.02     1581.14     24.69 o 
   0   0  19       62.70       65.97      6.00 o 
   1   0  19      735.31      749.78     12.23 o 
   2   0  19     1312.46     1346.27     15.80 o 
   3   0  19      746.18      748.17     20.42 o 
   4   0  19        3.70        3.13      3.43 o 
  -6   1  19       56.95       44.60      9.90 o 
  -5   1  19      521.88      474.42     29.59 o 
  -4   1  19      286.05      288.20     18.31 o 
  -3   1  19      262.70      264.71     14.85 o 
  -2   1  19      208.05      208.72      9.32 o 
  -1   1  19      128.49      129.17      7.78 o 
   0   1  19      388.26      401.51      6.39 o 
   1   1  19      302.55      298.38      5.11 o 
   2   1  19        4.34        3.96      1.80 o 
   3   1  19      128.45      109.01      5.16 o 
   4   1  19      198.35      158.69     12.38 o 
   5   1  19      126.09      111.31     24.41 o 
  -5   2  19       93.98       82.43     10.80 o 
  -4   2  19      183.29      189.47     16.95 o 
  -3   2  19      309.85      298.85     22.82 o 
  -2   2  19      307.99      290.15     11.20 o 
  -1   2  19      386.02      372.33      8.64 o 
   0   2  19       53.72       54.14      2.85 o 
   4   2  19       27.15       23.00     24.21 o 
  -3   3  19      397.33      371.25     27.58 o 
  -3  -3  20        0.44        5.71     14.71 o 
  -2  -3  20        2.18        0.10      6.07 o 
  -1  -3  20       16.74       24.47     12.99 o 
   0  -3  20       32.52       31.37     18.91 o 
   1  -3  20       22.95       26.44      9.45 o 
   2  -3  20       67.00       65.90     11.72 o 
  -5  -2  20      301.96      231.81     50.47 o 
  -4  -2  20       77.07       47.04     20.19 o 
  -3  -2  20      120.82       98.06     15.16 o 
  -2  -2  20      766.43      807.49     31.00 o 
  -1  -2  20      495.83      515.67     16.07 o 
   0  -2  20       74.15       76.34     16.69 o 
   1  -2  20      198.66      216.53     16.28 o 
   2  -2  20      611.82      642.10     18.73 o 
   3  -2  20      152.25      133.48     42.84 o 
   4  -2  20       45.46       68.59     27.18 o 
  -6  -1  20       81.75       69.54     19.52 o 
  -5  -1  20       69.12       56.75     15.70 o 
  -4  -1  20      725.26      691.58     51.78 o 
  -3  -1  20      841.38      827.12     59.72 o 
  -2  -1  20       82.62       79.55      7.47 o 
  -1  -1  20      294.26      296.00     17.34 o 
   0  -1  20     1188.73     1243.29     19.45 o 
   1  -1  20      736.01      744.20     12.86 o 
   2  -1  20       62.96       65.40      7.59 o 
   3  -1  20      267.24      267.60     10.80 o 
   4  -1  20      297.70      288.01     16.90 o 
   5  -1  20      199.78      147.58     18.05 o 
  -6   0  20        2.17       -0.80      8.14 o 
  -5   0  20       24.82       20.19      9.21 o 
  -4   0  20       44.67       44.65      8.57 o 
  -3   0  20       20.08       17.74      5.85 o 
  -2   0  20        6.92        6.96      3.67 o 
  -1   0  20       39.88       29.63      4.40 o 
   0   0  20      569.03      547.27     10.90 o 
   1   0  20       40.85       43.40      5.57 o 
   2   0  20        4.71        8.61      3.79 o 
   3   0  20       37.62       38.48      5.03 o 
   4   0  20      408.38      348.82     13.62 o 
   5   0  20      282.74      226.97     15.19 o 
  -6   1  20       85.44       77.50     11.14 o 
  -5   1  20       73.52       55.38      8.93 o 
  -4   1  20      728.96      758.73     20.06 o 
  -3   1  20      829.26      842.66     29.47 o 
  -2   1  20       88.22       90.64      5.46 o 
  -1   1  20      304.60      308.29      8.83 o 
   0   1  20     1195.98     1240.73     11.71 o 
   1   1  20      723.40      721.44      8.14 o 
   2   1  20       62.21       61.27      4.37 o 
   3   1  20      260.99      215.09     16.13 o 
   4   1  20      308.77      324.98     33.12 o 
   5   1  20      195.26      192.73     18.99 o 
  -5   2  20      309.04      295.96     16.26 o 
  -4   2  20       75.12       69.88     17.43 o 
  -3   2  20      125.88      117.79     10.80 o 
  -2   2  20      756.58      676.70     15.45 o 
  -1   2  20      501.26      487.55     10.13 o 
   4   2  20       42.73       46.36     17.15 o 
  -3   3  20        0.44       -8.25     11.87 o 
  -2  -3  21       46.89       46.83     12.43 o 
  -1  -3  21      140.75      158.87     18.61 o 
   0  -3  21      177.70      158.66     26.16 o 
   1  -3  21      231.80      249.56     15.50 o 
  -4  -2  21      141.55      111.86     15.47 o 
  -3  -2  21       94.14       95.54     14.22 o 
  -2  -2  21      171.16      184.04     16.01 o 
  -1  -2  21      131.93      141.50     13.88 o 
   0  -2  21      170.32      182.31     15.12 o 
   1  -2  21      389.88      415.86     15.87 o 
   2  -2  21      109.24      112.98     13.61 o 
   3  -2  21      108.52       35.38     45.94 o 
  -5  -1  21       26.76       16.02      6.59 o 
  -4  -1  21      181.25      161.64     23.53 o 
  -3  -1  21      286.35      264.48     32.50 o 
  -2  -1  21      209.81      201.81      9.43 o 
  -1  -1  21      244.58      258.59     12.27 o 
   0  -1  21      386.03      379.23     18.57 o 
   1  -1  21      408.42      404.28     11.39 o 
   2  -1  21      393.09      409.16      9.31 o 
   3  -1  21      303.18      305.88     12.60 o 
  -5   0  21      700.66      711.87     33.64 o 
  -4   0  21      225.48      230.14     10.32 o 
  -3   0  21      187.48      206.11     18.62 o 
  -2   0  21     1195.01     1230.16     23.33 o 
  -1   0  21     1034.58     1051.84     20.83 o 
   0   0  21       56.87       57.56      8.27 o 
   1   0  21      359.73      363.24      7.71 o 
   2   0  21      568.98      575.61     10.37 o 
   3   0  21      161.53      167.28      7.59 o 
   4   0  21       16.98        3.96      7.94 o 
  -5   1  21       25.24       17.43      8.28 o 
  -4   1  21      182.79      196.51     16.69 o 
  -3   1  21      287.60      290.79     15.72 o 
  -2   1  21      206.49      209.20      8.09 o 
  -1   1  21      246.20      259.31      6.81 o 
   0   1  21      378.07      370.43      6.59 o 
   1   1  21      417.42      403.50     12.69 o 
   2   1  21      390.13      388.66      9.88 o 
   4   1  21       51.45       51.08      9.83 o 
  -4   2  21      139.76      111.89     19.69 o 
  -3   2  21       92.89       81.52     28.14 o 
  -2   2  21      168.99      145.18      8.41 o 
  -4  -2  22      144.67      140.78     18.39 o 
  -3  -2  22       97.22       94.87     12.21 o 
  -2  -2  22      241.45      266.03     18.08 o 
  -1  -2  22      255.88      270.43     24.09 o 
   0  -2  22      191.52      195.18     12.83 o 
   1  -2  22      200.36      190.78     13.86 o 
   2  -2  22       60.53       44.83     33.25 o 
  -5  -1  22       35.33       31.64     13.03 o 
  -4  -1  22      299.53      291.26     31.29 o 
  -3  -1  22      522.29      524.93     29.23 o 
  -2  -1  22      113.05      111.10      7.27 o 
  -1  -1  22      269.71      276.96     13.44 o 
   0  -1  22      286.38      288.34     17.37 o 
   1  -1  22       63.78       65.97      6.12 o 
   2  -1  22      267.72      313.62     26.95 o 
   3  -1  22      104.53      104.68      8.80 o 
   4  -1  22        5.10       -1.15      1.58 o 
  -5   0  22       75.99       63.19     15.48 o 
  -4   0  22      243.69      245.53     16.08 o 
  -3   0  22      394.19      412.90     29.25 o 
  -2   0  22       39.74       34.65      5.92 o 
  -1   0  22      227.81      227.83      9.44 o 
   0   0  22      875.04      961.57     16.20 o 
   1   0  22      757.09      761.93     13.80 o 
   2   0  22       14.39       13.78      5.01 o 
   4   0  22      626.00      497.19     22.99 o 
  -5   1  22       31.71       50.19     16.30 o 
  -4   1  22      309.61      335.62     19.33 o 
  -3   1  22      515.14      544.98     15.77 o 
  -2   1  22      114.51      116.18      7.07 o 
  -1   1  22      274.41      282.19      9.22 o 
   0   1  22      275.84      272.29      5.80 o 
   1   1  22       69.30       66.50      9.03 o 
  -4   2  22      145.72      158.82     20.53 o 
  -3   2  22       96.61       85.15     16.85 o 
  -3  -2  23      293.73      291.80     27.80 o 
  -2  -2  23       60.30       62.74     13.20 o 
  -1  -2  23      106.04      118.72     15.02 o 
   0  -2  23      539.26      581.34     18.37 o 
   1  -2  23      169.00      174.92      9.61 o 
   2  -2  23       88.08       81.98     14.10 o 
  -4  -1  23       27.39       16.53      9.99 o 
  -3  -1  23      112.41       74.76     20.32 o 
  -1  -1  23      514.63      558.58     22.68 o 
   0  -1  23       54.64       53.39      7.82 o 
   1  -1  23      254.22      206.42     33.98 o 
  -4   0  23       62.55       55.90      7.47 o 
  -3   0  23        5.78        6.69      4.41 o 
  -2   0  23      118.52      117.57      7.16 o 
  -1   0  23       40.13       49.24      9.03 o 
   0   0  23        0.51        3.21      2.71 o 
   1   0  23        2.26        3.95      4.19 o 
   2   0  23        5.69        1.44      3.14 o 
  -4   1  23       29.53       19.52      8.54 o 
  -3   1  23      109.74      120.97     12.04 o 
  -1   1  23      515.23      579.89     18.88 o 
   1   1  23      255.99      266.23     10.23 o 
  -3   2  23      295.20      283.84     22.68 o 
  -2  -2  24        9.92        9.37      8.27 o 
  -1  -2  24       31.51       40.67      9.97 o 
   0  -2  24      136.53      124.48     21.00 o 
   1  -2  24       87.73       93.21     14.56 o 
  -3  -1  24       37.91       24.67     10.47 o 
  -2  -1  24      116.99      100.01     11.82 o 
  -1  -1  24      240.02      288.63     13.65 o 
   0  -1  24       50.99       49.83      9.46 o 
  -4   0  24      886.70      899.59     49.24 o 
  -3   0  24      372.44      340.85     13.82 o 
   0   0  24      702.08      785.23     24.08 o 
   2   0  24        3.95        0.57      1.52 o 
  -3   1  24       37.04       30.76      9.72 o 
  -3  -1  25      121.40      167.28     39.62 o 
  -2  -1  25      288.79      367.39     66.14 o 
  -1  -1  25      331.85      383.26     24.26 o 
   0  -1  25       62.26       29.22     34.04 o 
  -3   0  25       15.81        2.95      3.17 o 
  -1   0  25      192.43      201.93     16.78 o 
   0   0  25       21.17        2.55      4.59 o 
  -3   1  25      121.61      141.09     14.96 o 
                                                 
